# Supplementary material for: Network assortativity for a multidimensional evaluation of socio-economic territorial biases in university rankings
Source: PLoS One. 2025 Jun 10;20(6):e0323356. doi: 10.1371/journal.pone.0323356 (PMC12151419; doi:10.1371/journal.pone.0323356)
Supplement: S1 File — List of the 1237 universities appearing in at least one per-subject ranking from 2020 to 2023, and located in the TL2 subregions for which socio-economic indicators are available. (XLSX) [file pone.0323356.s001.xlsx]

## Sheet: Sheet1
Institution	Location	Region ID
Instituto Tecnológico de Buenos Aires (ITBA)	Argentina	AR01
Pontificia Universidad Católica Argentina	Argentina	AR01
Universidad Austral	Argentina	AR01
Universidad de Buenos Aires	Argentina	AR01
Universidad de Palermo (UP)	Argentina	AR01
Universidad de San Andrés - UdeSA	Argentina	AR01
Universidad Nacional de La Plata	Argentina	AR01
Universidad Nacional de Mar del Plata	Argentina	AR01
Universidad Nacional de San Martín (UNSAM)	Argentina	AR01
Universidad Nacional del Sur	Argentina	AR01
Universidad Torcuato Di Tella	Argentina	AR01
Universidad Nacional de Córdoba	Argentina	AR02
Universidad Nacional de Cuyo	Argentina	AR13
Universidad Nacional de Rosario	Argentina	AR21
Universidad Nacional del Litoral	Argentina	AR21
Academy of Fine Arts Vienna	Austria	AT13
Central European University	Austria	AT13
Medical University of Vienna	Austria	AT13
Technische Universität Wien	Austria	AT13
Universität für Musik und darstellende Kunst Wien	Austria	AT13
University of Applied Arts Vienna	Austria	AT13
University of Natural Resources and Applied Life Sciences Vienna	Austria	AT13
University of Veterinary Medicine Vienna	Austria	AT13
University of Vienna	Austria	AT13
WU (Vienna University of Economics and Business)	Austria	AT13
Graz University of Technology	Austria	AT22
Karl-Franzens-Universitaet Graz	Austria	AT22
Medical University of Graz	Austria	AT22
Johannes Kepler University Linz	Austria	AT31
Innsbruck Medical University	Austria	AT33
Universität Innsbruck	Austria	AT33
Australian Catholic University	Australia	AU1
Blue Mountains International Hotel Management School (BMIHMS)	Australia	AU1
Charles Sturt University	Australia	AU1
Macquarie University	Australia	AU1
Macquarie University (Sydney, Australia)	Australia	AU1
Southern Cross University	Australia	AU1
The University of New South Wales (UNSW Sydney)	Australia	AU1
The University of Newcastle, Australia (UON)	Australia	AU1
The University of Sydney	Australia	AU1
University of New England Australia	Australia	AU1
University of Newcastle	Australia	AU1
University of Technology Sydney	Australia	AU1
University of Wollongong	Australia	AU1
Western Sydney University	Australia	AU1
Deakin University	Australia	AU2
La Trobe University	Australia	AU2
Monash University	Australia	AU2
RMIT University	Australia	AU2
Swinburne University of Technology	Australia	AU2
The University of Melbourne	Australia	AU2
Victoria University	Australia	AU2
Bond University	Australia	AU3
Central Queensland University (CQUniversity Australia)	Australia	AU3
Griffith University	Australia	AU3
James Cook University (JCU)	Australia	AU3
Queensland University of Technology (QUT)	Australia	AU3
The University of Queensland	Australia	AU3
University of Southern Queensland	Australia	AU3
University of the Sunshine Coast	Australia	AU3
Flinders University	Australia	AU4
The University of Adelaide	Australia	AU4
University of South Australia (UniSA)	Australia	AU4
Curtin University	Australia	AU5
Edith Cowan University	Australia	AU5
Murdoch University	Australia	AU5
The University of Notre Dame, Australia	Australia	AU5
The University of Western Australia	Australia	AU5
University of Tasmania	Australia	AU6
The Australian National University	Australia	AU8
University of Canberra	Australia	AU8
Conservatoire royal de Bruxelles	Belgium	BE1
Université Libre de Bruxelles (ULB)	Belgium	BE1
Vrije Universiteit Brussel (VUB)	Belgium	BE1
Hasselt University	Belgium	BE2
KU Leuven	Belgium	BE2
Université Catholique de Louvain (UCL)	Belgium	BE2
University of Antwerp	Belgium	BE2
University of Ghent	Belgium	BE2
Vlerick Business School	Belgium	BE2
University of Liege	Belgium	BE3
University of Mons	Belgium	BE3
Medical University Sofia	Bulgaria	BG41
Sofia University "St. Kliment Ohridski"	Bulgaria	BG41
Universidade Federal da Bahia	Brazil	BR09
Universidade Federal do Ceará (UFC)	Brazil	BR10
Universidade Federal da Paraíba	Brazil	BR12
Universidade Federal de Pernambuco (UFPE)	Brazil	BR13
Universidade Federal do Rio Grande Do Norte	Brazil	BR15
Universidade Federal de Juiz de Fora- (UFJF)	Brazil	BR18
Universidade Federal de Lavras	Brazil	BR18
Universidade Federal de Minas Gerais	Brazil	BR18
Universidade Federal de Uberlândia	Brazil	BR18
Universidade Federal de Viçosa (UFV)	Brazil	BR18
Fundação Getulio Vargas	Brazil	BR19
Instituto Nacional de Matemática Pura e Aplicada (IMPA)	Brazil	BR19
Pontifícia Universidade Católica do Rio de Janeiro	Brazil	BR19
Universidade do Estado do Rio de Janeiro (UERJ)	Brazil	BR19
Universidade Federal do Rio de Janeiro	Brazil	BR19
Universidade Federal Fluminense	Brazil	BR19
Universidade Federal Rural do Rio de Janeiro	Brazil	BR19
Pontificia Universidade Católica de São Paulo (PUC-SP)	Brazil	BR20
UNESP	Brazil	BR20
Universidade de São Paulo	Brazil	BR20
Universidade Estadual de Campinas (Unicamp)	Brazil	BR20
Universidade Estadual Paulista "Júlio de Mesquita Filho"	Brazil	BR20
Universidade Federal de São Carlos (UFSCar)	Brazil	BR20
Universidade Federal de São Paulo	Brazil	BR20
Pontifícia Universidade Católica do Paraná	Brazil	BR21
Universidade Estadual de Londrina	Brazil	BR21
Universidade Estadual de Maringá	Brazil	BR21
Universidade Federal do Paraná - UFPR	Brazil	BR21
Federal University of Health Sciences of Porto Alegre (UFCSPA)	Brazil	BR22
Pontifícia Universidade Católica do Rio Grande do Sul (PUCRS)	Brazil	BR22
Universidade Federal de Pelotas	Brazil	BR22
Universidade Federal de Santa Maria	Brazil	BR22
Universidade Federal do Rio Grande Do Sul	Brazil	BR22
Universidade Federal de Santa Catarina	Brazil	BR23
Universidade de Brasília	Brazil	BR24
Memorial University of Newfoundland	Canada	CA10
Dalhousie University	Canada	CA12
University of New Brunswick	Canada	CA13
Concordia University	Canada	CA24
Laval University	Canada	CA24
McGill University	Canada	CA24
Université de Montréal	Canada	CA24
Université de Sherbrooke	Canada	CA24
Université du Québec	Canada	CA24
Université Laval	Canada	CA24
Brock University	Canada	CA35
Carleton University	Canada	CA35
McMaster University	Canada	CA35
OCAD University	Canada	CA35
Queen's University	Canada	CA35
Ryerson University	Canada	CA35
Toronto Metropolitan University	Canada	CA35
University of Guelph	Canada	CA35
University of Ottawa	Canada	CA35
University of Toronto	Canada	CA35
University of Waterloo	Canada	CA35
Western University	Canada	CA35
Wilfrid Laurier University	Canada	CA35
York University	Canada	CA35
University of Manitoba	Canada	CA46
University of Saskatchewan	Canada	CA47
SAIT Polytechnic - School of Hospitality and Tourism	Canada	CA48
University of Alberta	Canada	CA48
University of Calgary	Canada	CA48
Emily Carr University of Art + Design	Canada	CA59
Simon Fraser University	Canada	CA59
University of British Columbia	Canada	CA59
University of Victoria	Canada	CA59
Cesar Ritz Colleges	Switzerland	CH01
Conservatoire de Musique de GenÃ¨ve	Switzerland	CH01
Ecole Hôtelière de Genève (Geneva Hotel Management School)	Switzerland	CH01
Ecole Polytechnique Fédérale de Lausanne (EPFL)	Switzerland	CH01
EHL - Ecole hôtelière de Lausanne	Switzerland	CH01
EHL Swiss School of Tourism and Hospitality	Switzerland	CH01
Glion Institute of Higher Education	Switzerland	CH01
Haute Ecole d'art et de design de GenÃ¨ve (HEAD)	Switzerland	CH01
Hotel Institute Montreux	Switzerland	CH01
IMD	Switzerland	CH01
Les Roches Global Hospitality Education	Switzerland	CH01
SHMS - Swiss Hotel Management School	Switzerland	CH01
University of Geneva	Switzerland	CH01
University of Lausanne	Switzerland	CH01
IHTTI School of Hotel Management	Switzerland	CH02
Université de Fribourg	Switzerland	CH02
University of Bergen	Switzerland	CH02
University of Basel	Switzerland	CH03
ETH Zurich (Swiss Federal Institute of Technology)	Switzerland	CH04
Hochschule für Gestaltung und Kunst Zürich	Switzerland	CH04
University of Zurich	Switzerland	CH04
Vetsuisse Faculty Bern and Zurich	Switzerland	CH04
Zürcher Hochschule Winterthur	Switzerland	CH04
Zurich University of the Arts	Switzerland	CH04
Swiss School of Tourism and Hospitality (SSTH)	Switzerland	CH05
University of St.Gallen (HSG)	Switzerland	CH05
State Tourism and Hotel Management School (SSAT)	Switzerland	CH07
USI - Università della Svizzera italiana	Switzerland	CH07
Pontificia Universidad Católica de Valparaíso	Chile	CL05
Universidad de Valparaíso (UV)	Chile	CL05
Universidad Técnica Federico Santa María (USM)	Chile	CL05
Universidad de Talca	Chile	CL07
Universidad de Concepción	Chile	CL08
Universidad del Bío-Bío	Chile	CL08
Universidad Autónoma de Chile	Chile	CL09
Universidad de La Frontera (UFRO)	Chile	CL09
Pontificia Universidad Católica de Chile	Chile	CL13
Universidad Adolfo Ibáñez	Chile	CL13
Universidad Alberto Hurtado	Chile	CL13
Universidad Andrés Bello	Chile	CL13
Universidad de Chile	Chile	CL13
Universidad de los Andes - Chile	Chile	CL13
Universidad de Santiago de Chile (USACH)	Chile	CL13
Universidad del Desarrollo (UDD)	Chile	CL13
Universidad Diego Portales (UDP)	Chile	CL13
Universidad Austral de Chile	Chile	CL14
Universidad CES	Colombia	CO05
Universidad de Antioquia	Colombia	CO05
Universidad EAFIT	Colombia	CO05
Universidad del Norte	Colombia	CO08
Pontificia Universidad Javeriana	Colombia	CO11
Universidad de Los Andes Colombia	Colombia	CO11
Universidad del Rosario	Colombia	CO11
Universidad El Bosque	Colombia	CO11
Universidad Externado de Colombia	Colombia	CO11
Universidad Nacional de Colombia	Colombia	CO11
Universidad de Santander - UDES	Colombia	CO68
Universidad Industrial de Santander - UIS	Colombia	CO68
INCAE Business School	Costa Rica	CR01
Universidad de Costa Rica	Costa Rica	CR01
University of Cyprus	Cyprus	CY00
Academy of Arts, Architecture and Design Prague	Czech Republic	CZ01
Academy of Fine Arts	Czech Republic	CZ01
Academy of Performing Arts in Prague	Czech Republic	CZ01
Academy of Sciences of the Czech Republic	Czech Republic	CZ01
Charles University	Czech Republic	CZ01
Czech Technical University in Prague	Czech Republic	CZ01
Czech University of Life Sciences in Prague	Czech Republic	CZ01
Prague University of Economics and Business	Czech Republic	CZ01
University of Chemistry and Technology, Prague	Czech Republic	CZ01
University of Economics, Prague	Czech Republic	CZ01
University of South Bohemia	Czech Republic	CZ03
Brno University of Technology	Czech Republic	CZ06
Masaryk University	Czech Republic	CZ06
Mendel University in Brno	Czech Republic	CZ06
Palacký University Olomouc	Czech Republic	CZ07
VSB - Technical University of Ostrava	Czech Republic	CZ08
Albert-Ludwigs-Universitaet Freiburg	Germany	DE1
Eberhard Karls Universität Tübingen	Germany	DE1
KIT, Karlsruher Institut für Technologie	Germany	DE1
Ruprecht-Karls-Universität Heidelberg	Germany	DE1
Universität Freiburg	Germany	DE1
Universität Heidelberg	Germany	DE1
Universität Konstanz	Germany	DE1
Universität Mannheim	Germany	DE1
Universität Stuttgart	Germany	DE1
University of Hohenheim	Germany	DE1
University Ulm	Germany	DE1
Friedrich-Alexander-Universität Erlangen-Nürnberg	Germany	DE2
Hochschule für Musik und Theater München	Germany	DE2
Julius-Maximilians-Universität Würzburg	Germany	DE2
Ludwig-Maximilians-Universität München	Germany	DE2
Technical University of Munich	Germany	DE2
Technische Universität München	Germany	DE2
Universität Regensburg	Germany	DE2
University of Bayreuth	Germany	DE2
Charité - Universitätsmedizin Berlin	Germany	DE3
Freie Universitaet Berlin	Germany	DE3
Hochschule für Musik Hanns Eisler Berlin	Germany	DE3
Humboldt-Universität zu Berlin	Germany	DE3
Technische Universität Berlin (TU Berlin)	Germany	DE3
Universität der Knste Berlin	Germany	DE3
Universität Potsdam	Germany	DE4
Universität Bremen	Germany	DE5
Hochschule für Musik und Theater Hamburg	Germany	DE6
Technische Universität Hamburg	Germany	DE6
Universität Hamburg	Germany	DE6
EBS Business School	Germany	DE7
European Business School	Germany	DE7
Goethe-University Frankfurt am Main	Germany	DE7
Justus-Liebig-University Giessen	Germany	DE7
Philipps-Universität Marburg	Germany	DE7
Technical University of Darmstadt	Germany	DE7
Technische Universität Darmstadt	Germany	DE7
Universität Frankfurt am Main	Germany	DE7
Georg-August-Universität Göttingen	Germany	DE9
Leibniz University Hannover	Germany	DE9
Medizinische Hochschule Hannover	Germany	DE9
Technische Universität Braunschweig	Germany	DE9
University of Göttingen	Germany	DE9
Bielefeld University	Germany	DEA
Hochschule für Musik und Tanz Köln	Germany	DEA
Rheinisch-Westfälische Technische Hochschule Aachen	Germany	DEA
Rheinische Friedrich-Wilhelms-Universität Bonn	Germany	DEA
Ruhr-Universität Bochum	Germany	DEA
RWTH Aachen University	Germany	DEA
Technische Universität Dortmund	Germany	DEA
TU Dortmund University	Germany	DEA
Universität Bielefeld	Germany	DEA
Universität Duisburg-Essen	Germany	DEA
Universität Köln	Germany	DEA
Universität Siegen	Germany	DEA
University Duesseldorf	Germany	DEA
University of Cologne	Germany	DEA
University of Münster	Germany	DEA
Westfälische Wilhelms-Universität Münster	Germany	DEA
Johannes Gutenberg Universität Mainz	Germany	DEB
Technische Universität Kaiserslautern	Germany	DEB
WHU - Otto Beisheim School of Management	Germany	DEB
Hochschule fÃ¼r Musik und Theater Felix Mendelssohn Bartholdy Leipzig	Germany	DED
Technische Universität Bergakademie Freiberg	Germany	DED
Technische Universität Dresden	Germany	DED
Universität Leipzig	Germany	DED
Christian-Albrechts-University zu Kiel	Germany	DEF
Bauhaus-Universität Weimar	Germany	DEG
Technische Universität Ilmenau	Germany	DEG
Universität Jena	Germany	DEG
Copenhagen Business School	Denmark	DK01
Technical University of Denmark	Denmark	DK01
The Royal Danish Academy of Fine Arts (KADK)	Denmark	DK01
The Royal Danish Academy of Music	Denmark	DK01
University of Copenhagen	Denmark	DK01
Roskilde University	Denmark	DK02
Design School Kolding	Denmark	DK03
University of Southern Denmark (SDU)	Denmark	DK03
Aarhus School of Architecture	Denmark	DK04
Aarhus University	Denmark	DK04
Royal Academy of Music, Aarhus	Denmark	DK04
Aalborg University	Denmark	DK05
Estonian Academy of Arts	Estonia	EE001
Estonian Academy of Music and Theatre	Estonia	EE001
Tallinn University	Estonia	EE001
Tallinn University of Technology (TalTech)	Estonia	EE001
Estonian University of Life Sciences	Estonia	EE008
University of Tartu	Estonia	EE008
Athens University of Economics and Business	Greece	EL30
National and Kapodistrian University of Athens	Greece	EL30
National Technical University of Athens	Greece	EL30
University of Piraeus	Greece	EL30
Technical University of Crete	Greece	EL43
University of Crete	Greece	EL43
Aristotle University of Thessaloniki	Greece	EL52
University of Ioannina	Greece	EL54
University of Patras	Greece	EL65
Universidade da Coruña	Spain	ES11
Universidade de Santiago de Compostela	Spain	ES11
Universidade de Vigo	Spain	ES11
Universidad de Oviedo	Spain	ES12
Universidad del Pais Vasco	Spain	ES21
University of Deusto	Spain	ES21
University of the Basque Country	Spain	ES21
IESE Business School | Universidad de Navarra	Spain	ES22
University of Navarra	Spain	ES22
Universidad de Zaragoza	Spain	ES24
Comillas Pontifical University	Spain	ES30
ESIC Business & Marketing School	Spain	ES30
Fundación CEU San Pablo	Spain	ES30
IE University	Spain	ES30
Universidad Autónoma de Madrid	Spain	ES30
Universidad Carlos III de Madrid (UC3M)	Spain	ES30
Universidad Complutense de Madrid (UCM)	Spain	ES30
Universidad de Alcalá	Spain	ES30
Universidad Politécnica de Madrid	Spain	ES30
Universidad Rey Juan Carlos	Spain	ES30
Universidad de León	Spain	ES41
University of Salamanca	Spain	ES41
Universidad de Castilla-La Mancha	Spain	ES42
Barcelona Graduate School of Economics	Spain	ES51
Escuela Universitaria de hosteleria y turismo de Sant Pol de Mar	Spain	ES51
Rovira i Virgili University	Spain	ES51
Universitat Autònoma de Barcelona	Spain	ES51
Universitat de Barcelona	Spain	ES51
Universitat de Lleida	Spain	ES51
Universitat Internacional de Catalunya (UIC)	Spain	ES51
Universitat Politècnica de Catalunya	Spain	ES51
Universitat Pompeu Fabra	Spain	ES51
Universitat Ramon Llull	Spain	ES51
University College of Hospitality Management and Culinary Arts of Sant Pol de Mar, Barcelona	Spain	ES51
Universidad Politecnica de Valencia	Spain	ES52
Universitat de Valencia	Spain	ES52
University of Alicante	Spain	ES52
Universidad de Córdoba	Spain	ES61
Universidad de Granada	Spain	ES61
Universidad de Sevilla	Spain	ES61
University of Granada	Spain	ES61
University of Murcia	Spain	ES62
Universidad de Las Palmas de Gran Canaria	Spain	ES70
Tampere University	Finland	FI19
University of Jyväskylä	Finland	FI19
Aalto University	Finland	FI1B
Hanken School of Economics	Finland	FI1B
Sibelius Academy, University of the Arts Helsinki	Finland	FI1B
University of Helsinki	Finland	FI1B
University of the Arts Helsinki	Finland	FI1B
University of the Arts Helsinki, Sibelius Academy	Finland	FI1B
Abo Akademi University	Finland	FI1C
Lappeenranta-Lahti University of Technology LUT	Finland	FI1C
University of Turku	Finland	FI1C
University of Eastern Finland	Finland	FI1D
University of Oulu	Finland	FI1D
AgroParisTech	France	FR1
Arts et Métiers, ParisTech	France	FR1
CentraleSupélec	France	FR1
Conservatoire national supérieur de musique et de danse de Paris (CNSMDP)	France	FR1
Ecole des Hautes Etudes en Sciences Sociales	France	FR1
Ecole des Ponts ParisTech	France	FR1
École Nationale Supérieure de Création Industrielle, ENSCI Les Ateliers	France	FR1
Ecole Nationale Superieure des Arts Decoratifs (ENSAD)	France	FR1
École Nationale Supérieure des Beaux-Arts, Paris	France	FR1
École Nationale Vétérinaire, Alfort	France	FR1
Ecole Polytechnique	France	FR1
EDHEC Business School	France	FR1
EMLYON Business School	France	FR1
emlyon business school	France	FR1
ENS Paris-Saclay	France	FR1
ENSTA, ParisTech	France	FR1
ESCP Business School - Paris	France	FR1
ESSEC Business School, Paris	France	FR1
HEC Paris School of Management	France	FR1
INSEAD (France)	France	FR1
Institut Polytechnique de Paris	France	FR1
Institut Supérieur de l'Aéronautique et de l'Espace (ISAE)	France	FR1
KEDGE Business School	France	FR1
Paris School of Economics	France	FR1
Sciences Po Paris	France	FR1
Sorbonne University	France	FR1
Strate Ecole de design	France	FR1
TELECOM Paris	France	FR1
Université de Paris	France	FR1
Université de Paris (merger of Paris Descartes 5, Paris Diderot 7) (UdP)	France	FR1
Université de Paris-Cité	France	FR1
Université Paris 1 Panthéon-Sorbonne	France	FR1
Université Paris 13 Nord	France	FR1
Université Paris-Est Créteil	France	FR1
Université Paris-Est Créteil Val de Marne	France	FR1
Université Paris-Nanterre	France	FR1
Universite Paris-Pantheon-Assas	France	FR1
Université Paris-Saclay	France	FR1
Université PSL (Paris Sciences & Lettres)	France	FR1
Université Sorbonne Nouvelle Paris 3	France	FR1
Université Sorbonne Paris Nord	France	FR1
University Paris 2 Panthéon-Assas	France	FR1
Université d'Angers	France	FRB
Université de Tours	France	FRB
Université François-Rabelais, Tours	France	FRB
Université de Caen Normandie	France	FRD
École Centrale de Lille	France	FRE
Université de Lille	France	FRE
Université de Technologie de Compiègne (UTC)	France	FRE
École des Mines de Nancy	France	FRF
École Nationale Supérieure des Industries Chimiques (ENSIC), Nancy	France	FRF
Université de Technologie, Troyes (UTT)	France	FRF
Université de Lorraine	France	FRF
Université de Strasbourg	France	FRF
Agrocampus Ouest	France	FRH
École Centrale de Nantes	France	FRH
École de Design, Nantes, Atlantique	France	FRH
IMT Atlantique	France	FRH
Nantes University	France	FRH
Université de Bretagne Occidentale (UBO)	France	FRH
Université de Nantes	France	FRH
Université de Rennes 1	France	FRH
Université de Bordeaux	France	FRI
Université de Limoges	France	FRI
Université de Poitiers	France	FRI
University of Bordeaux	France	FRI
Agro Institute (Agro Institute Dijon, Agro Institute Montpellier, Agro Institute Rennes - Angers)	France	FRJ
ENSCM, Chimie Montpellier	France	FRJ
Hotel School Vatel	France	FRJ
Institut National des Sciences Appliquées de Toulouse (INSA)	France	FRJ
Montpellier SupAgro	France	FRJ
Paul Valéry University Montpellier	France	FRJ
Sup Agro, Montpellier	France	FRJ
Université de Montpellier	France	FRJ
Université de Toulouse II-Le Mirail	France	FRJ
Université Fédérale de Toulouse	France	FRJ
Université Paul Sabatier Toulouse III	France	FRJ
Université Paul-Valéry Montpellier 3	France	FRJ
Université Toulouse 1 Capitole	France	FRJ
University Toulouse – Jean Jaurès	France	FRJ
Vatel, Hotel and Tourism Business School	France	FRJ
Conservatoire national supérieur de musique et de danse de Lyon	France	FRK
Ecole Centrale de Lyon	France	FRK
École Nationale Supérieure des Mines de Saint-Etienne (EMSE)	France	FRK
École Normale Supérieure de Lyon	France	FRK
Grenoble Ecole de Management	France	FRK
Institut National des Sciences Appliquées de Lyon (INSA)	France	FRK
Institut polytechnique de Grenoble - Grenoble Institute of Technology	France	FRK
Institute Paul Bocuse	France	FRK
Université Blaise Pascal Clermont-Ferrand	France	FRK
Université Claude Bernard Lyon 1	France	FRK
Université d'Auvergne, Clermont-Ferrand 1	France	FRK
Université de Savoie, Chambery, Annecy	France	FRK
Université Grenoble-Alpes (UGA)	France	FRK
Université Jean Moulin Lyon 3	France	FRK
Université Lumière Lyon 2	France	FRK
Aix-Marseille University	France	FRL
École Centrale de Marseille	France	FRL
EURECOM	France	FRL
Grenoble INP, Grenoble Institute of Technology	France	FRL
Université Aix-Marseille	France	FRL
University Côte d'Azur	France	FRL
University of Split	Croatia	HR03
University of Zagreb	Croatia	HR04
Budapest University of Technology and Economics	Hungary	HU10
Corvinus University of Budapest	Hungary	HU10
Eotvos Lorand University	Hungary	HU10
Hungarian University of Agriculture and Life Sciences	Hungary	HU10
Semmelweis University	Hungary	HU10
Szent Istvan University	Hungary	HU10
The Liszt Academy of Music	Hungary	HU10
University of Pecs	Hungary	HU23
University of Miskolc	Hungary	HU31
University of Debrecen	Hungary	HU32
University of Szeged	Hungary	HU33
National University of Ireland Galway	Ireland	IE01
University of Galway	Ireland	IE01
Dublin City University (DCU)	Ireland	IE02
Maynooth University	Ireland	IE02
National College of Art and Design	Ireland	IE02
RCSI University of Medicine and Health Sciences	Ireland	IE02
Royal College of Surgeons in Ireland (RCSI)	Ireland	IE02
Royal Irish Academy of Music	Ireland	IE02
Technological University Dublin	Ireland	IE02
Trinity College Dublin (TCD)	Ireland	IE02
University College Cork (UCC)	Ireland	IE02
University College Dublin	Ireland	IE02
University of Limerick	Ireland	IE02
Hebrew University of Jerusalem	Israel	IL01
Technion - Israel Institute of Technology	Israel	IL03
University of Haifa	Israel	IL03
Bar-Ilan University	Israel	IL05
Tel Aviv University	Israel	IL05
University of Iceland	Iceland	IS01
Politecnico di Torino	Italy	ITC1
Università degli Studi di Torino (UNITO)	Italy	ITC1
Università degli Studi di Genova	Italy	ITC3
Domus Academy	Italy	ITC4
IED Istituto Europeo di Design	Italy	ITC4
Istituto Marangoni	Italy	ITC4
Libera Universita' di Lingue e Comunicazione IULM	Italy	ITC4
NABA - Nuova Accademia di Belle Arti	Italy	ITC4
Politecnico di Milano	Italy	ITC4
Università Cattolica del Sacro Cuore	Italy	ITC4
Università Commerciale Luigi Bocconi	Italy	ITC4
Università degli studi di Bergamo	Italy	ITC4
Università degli Studi di Milano	Italy	ITC4
Università degli Studi di Pavia	Italy	ITC4
Università Vita-Salute San Raffaele	Italy	ITC4
University of Brescia	Italy	ITC4
University of Milano-Bicocca	Italy	ITC4
Universita' degli Studi "G. d'Annunzio" Chieti Pescara	Italy	ITF1
Università degli Studi della Campania Luigi Vanvitelli	Italy	ITF3
Università degli Studi di Napoli Federico II	Italy	ITF3
Universita' degli Studi di Napoli "L'Orientale"	Italy	ITF3
University of Salerno	Italy	ITF3
Politecnico di Bari	Italy	ITF4
Università del Salento	Italy	ITF4
Universita' degli studi di Foggia	Italy	ITF4
University of Bari	Italy	ITF4
University of Calabria	Italy	ITF6
Catania University	Italy	ITG1
University of Messina (UniME)	Italy	ITG1
University of Palermo	Italy	ITG1
Free University of Bozen-Bolzano	Italy	ITH1
Università degli Studi di Trento	Italy	ITH2
Università Ca' Foscari Venezia	Italy	ITH3
Università degli Studi di Padova (UNIPD)	Italy	ITH3
Università di Padova	Italy	ITH3
Università Iuav di Venezia	Italy	ITH3
Verona University	Italy	ITH3
Scuola Internazionale Superiore di Studi Avanzati (SISSA)	Italy	ITH4
Università degli Studi di Trieste (UNITS)	Italy	ITH4
Università degli Studi di Udine	Italy	ITH4
Alma Mater Studiorum - University of Bologna	Italy	ITH5
Universita' degli Studi di Ferrara	Italy	ITH5
University of Modena and Reggio Emilia	Italy	ITH5
University of Parma	Italy	ITH5
European University Institute	Italy	ITI1
Scuola Normale Superiore di Pisa	Italy	ITI1
Scuola Superiore Sant'Anna Pisa	Italy	ITI1
Università degli Studi di Firenze (UNIFI)	Italy	ITI1
Università degli Studi di Siena (UNISI)	Italy	ITI1
Università di Pisa	Italy	ITI1
University of Florence	Italy	ITI1
Universita' Politecnica delle Marche	Italy	ITI3
Accademia Nazionale di Arte Drammatica di Roma Silvio d'Amico	Italy	ITI4
Conservatorio Santa Cecilia	Italy	ITI4
Luiss Guido Carli University	Italy	ITI4
Sapienza University of Rome	Italy	ITI4
Università degli Studi della Tuscia (University of Tuscia)	Italy	ITI4
Universitá degli Studi di Roma - Tor Vergata	Italy	ITI4
Università degli Studi Roma Tre	Italy	ITI4
Hokkaido University	Japan	JPA
Tohoku University	Japan	JPB
Gunma University	Japan	JPC
Shinshu University	Japan	JPC
University of Tsukuba	Japan	JPC
Chiba University	Japan	JPD
Hitotsubashi University	Japan	JPD
International University of Japan	Japan	JPD
Japan Advanced Institute of Science and Technology	Japan	JPD
Keio University	Japan	JPD
Kitasato University	Japan	JPD
Meiji University	Japan	JPD
Musashino University	Japan	JPD
Nihon University	Japan	JPD
Rikkyo University	Japan	JPD
Saitama University	Japan	JPD
Showa University	Japan	JPD
Sophia University	Japan	JPD
The University of Tokyo	Japan	JPD
Tokai University	Japan	JPD
Tokyo Institute of Technology	Japan	JPD
Tokyo Medical and Dental University (TMDU)	Japan	JPD
Tokyo Metropolitan University	Japan	JPD
Tokyo University of Agriculture and Technology	Japan	JPD
Tokyo University of Foreign Studies	Japan	JPD
Tokyo University of Pharmacy and Life Sciences	Japan	JPD
Tokyo University of Science	Japan	JPD
University of Electro-Communications (UEC)	Japan	JPD
Waseda University	Japan	JPD
Yokohama City University	Japan	JPD
Yokohama National University	Japan	JPD
Kanazawa University	Japan	JPE
Niigata University	Japan	JPE
Fujita Health University	Japan	JPF
Gifu University	Japan	JPF
Mie University	Japan	JPF
Nagoya Institute of Technology (NIT)	Japan	JPF
Nagoya University	Japan	JPF
Shizuoka University	Japan	JPF
Doshisha University	Japan	JPG
Kansai University	Japan	JPG
Kindai University (Kinki University)	Japan	JPG
Kobe University	Japan	JPG
Kyoto Institute of Technology	Japan	JPG
Kyoto University	Japan	JPG
Nara Institute of Science and Technology	Japan	JPG
Osaka City University	Japan	JPG
Osaka Prefecture University	Japan	JPG
Osaka University	Japan	JPG
Ritsumeikan University	Japan	JPG
Hiroshima University	Japan	JPH
Okayama University	Japan	JPH
Shimane University	Japan	JPH
Yamaguchi University	Japan	JPH
Ehime University	Japan	JPI
Tokushima University	Japan	JPI
Kagoshima University	Japan	JPJ
Kumamoto University	Japan	JPJ
Kyushu Institute of Technology	Japan	JPJ
Kyushu University	Japan	JPJ
Nagasaki University	Japan	JPJ
Ajou University	South Korea	KR01
Chung-Ang University (CAU)	South Korea	KR01
College of Medicine, Pochon Cha University	South Korea	KR01
Dongguk University	South Korea	KR01
Ewha Womans University	South Korea	KR01
Gachon University	South Korea	KR01
Hanyang University	South Korea	KR01
Hongik University	South Korea	KR01
HUFS - Hankuk (Korea) University of Foreign Studies	South Korea	KR01
Inha University	South Korea	KR01
Konkuk University	South Korea	KR01
Kookmin University	South Korea	KR01
Korea National University of Arts	South Korea	KR01
Korea University	South Korea	KR01
Kyung Hee University	South Korea	KR01
Sejong University	South Korea	KR01
Seoul National University	South Korea	KR01
Seoul National University of Science and Technology	South Korea	KR01
Sogang University	South Korea	KR01
Sungkyunkwan University	South Korea	KR01
The Catholic University of Korea	South Korea	KR01
University of Seoul	South Korea	KR01
Yonsei University	South Korea	KR01
Dong-A University	South Korea	KR02
Gyeongsang National University	South Korea	KR02
Inje University	South Korea	KR02
Kyungpook National University	South Korea	KR02
Pukyong National University	South Korea	KR02
Pusan National University	South Korea	KR02
Ulsan National Institute of Science and Technology (UNIST)	South Korea	KR02
University of Ulsan	South Korea	KR02
Yeungnam University	South Korea	KR02
Youngsan University	South Korea	KR02
Pohang University of Science And Technology (POSTECH)	South Korea	KR03
Gwangju Institute of Science and Technology (GIST)	South Korea	KR04
Jeonbuk National University	South Korea	KR04
Chonnam National University	South Korea	KR05
Chungbuk National University	South Korea	KR05
KAIST - Korea Advanced Institute of Science & Technology	South Korea	KR05
Hallym University	South Korea	KR06
Kangwon National University	South Korea	KR06
University of Luxembourg	Luxembourg	LU00
Latvia University of Life Sciences and Technologies	Latvia	LV006
Riga Stradins University	Latvia	LV006
Riga Technical University	Latvia	LV006
University of Latvia	Latvia	LV006
Colegio de México	Mexico	ME09
Instituto Politécnico Nacional (IPN)	Mexico	ME09
Instituto Tecnológico Autónomo de México (ITAM)	Mexico	ME09
Universidad Autónoma Metropolitana (UAM)	Mexico	ME09
Universidad Iberoamericana (UIA)	Mexico	ME09
Universidad Nacional Autónoma de México (UNAM)	Mexico	ME09
Universidad Panamericana (UP)	Mexico	ME09
Universidad de Guadalajara (UDG)	Mexico	ME14
Universidad Anáhuac México	Mexico	ME15
Universidad Autónoma Chapingo	Mexico	ME15
Universidad Autónoma del Estado de México	Mexico	ME15
Tecnológico de Monterrey (ITESM)	Mexico	ME19
Universidad Autónoma de Nuevo León	Mexico	ME19
Universidad de Monterrey (UDEM)	Mexico	ME19
Benemérita Universidad Autónoma de Puebla	Mexico	ME21
Universidad de las Américas Puebla (UDLAP)	Mexico	ME21
Universidad Autónoma de Querétaro (UAQ)	Mexico	ME22
Universidad Autónoma de San Luis de Potosí	Mexico	ME24
University of Groningen	Netherlands	NL11
University of Twente	Netherlands	NL21
Radboud University	Netherlands	NL22
Wageningen University	Netherlands	NL22
Utrecht School of the Arts	Netherlands	NL31
Utrecht University	Netherlands	NL31
Academic Centre for Dentistry Amsterdam (ACTA)	Netherlands	NL32
Amsterdam School of the Arts	Netherlands	NL32
University of Amsterdam	Netherlands	NL32
Vrije Universiteit Amsterdam	Netherlands	NL32
Delft University of Technology	Netherlands	NL33
Erasmus University Rotterdam	Netherlands	NL33
Hotel School The Hague	Netherlands	NL33
Leiden University	Netherlands	NL33
Royal Academy of Art, The Hague (KABK)	Netherlands	NL33
Breda University of Applied Sciences	Netherlands	NL41
Design Academy Eindhoven	Netherlands	NL41
Eindhoven University of Technology	Netherlands	NL41
Tilburg University	Netherlands	NL41
Maastricht School of Management	Netherlands	NL42
Maastricht University	Netherlands	NL42
BI Norwegian Business School	Norway	NO01
Norwegian Academy of Music	Norway	NO01
Norwegian University of Life Sciences	Norway	NO01
Oslo National Academy of the Arts	Norway	NO01
Oslo School of Architecture	Norway	NO01
University of Oslo	Norway	NO01
University of Stavanger	Norway	NO01
Norwegian School of Economics and Business Administration	Norway	NO05
University of Bergen	Norway	NO05
Norwegian University of Science And Technology	Norway	NO06
University of Tromsø The Arctic University of Norway	Norway	NO06
Auckland University of Technology (AUT)	New Zealand	NZ12
The University of Auckland	New Zealand	NZ12
University of Waikato	New Zealand	NZ13
Massey University	New Zealand	NZ18
Victoria University of Wellington	New Zealand	NZ19
Lincoln University	New Zealand	NZ23
University of Canterbury	New Zealand	NZ23
University of Otago	New Zealand	NZ24
Pontificia Universidad Católica del Perú	Peru	PE15
Universidad del Pacífico	Peru	PE15
Universidad ESAN	Peru	PE15
Universidad Nacional Agraria la Molina	Peru	PE15
Universidad Nacional de Ingeniería Peru	Peru	PE15
Universidad Nacional Mayor de San Marcos	Peru	PE15
Universidad Peruana Cayetano Heredia (UPCH)	Peru	PE15
Universidad Peruana de Ciencias Aplicadas	Peru	PE15
Lodz University of Technology	Poland	PL11
University of Lodz	Poland	PL11
Academy of Fine Arts in Warsaw	Poland	PL12
Kozminski University	Poland	PL12
Medical University of Warsaw	Poland	PL12
Polish Academy of Sciences	Poland	PL12
SGH Warsaw School of Economics	Poland	PL12
The Fryderyk Chopin University of Music	Poland	PL12
University of Warsaw	Poland	PL12
Warsaw School of Economics (SGH)	Poland	PL12
Warsaw University of Life Sciences – SGGW (WULS-SGGW)	Poland	PL12
Warsaw University of Technology	Poland	PL12
AGH University of Science and Technology	Poland	PL21
Cracow University of Technology (Politechnika Krakowska)	Poland	PL21
Jagiellonian University	Poland	PL21
Silesian University of Technology	Poland	PL22
Adam Mickiewicz University	Poland	PL41
Poznan University of Economics and Business	Poland	PL41
Poznan University of Life Sciences	Poland	PL41
Poznań University of Technology	Poland	PL41
University of Wroclaw	Poland	PL51
Wrocław University of Environmental and Life Sciences	Poland	PL51
Wroclaw University of Science and Technology (WRUST)	Poland	PL51
Nicolaus Copernicus University	Poland	PL61
Gdańsk University of Technology	Poland	PL63
Medical University of Gdansk	Poland	PL63
University of Minho	Portugal	PT11
University of Porto	Portugal	PT11
University of Trás-os-Montes and Alto Douro	Portugal	PT11
University of Aveiro	Portugal	PT16
University of Coimbra	Portugal	PT16
ISCTE - Instituto Universitario de Lisboa	Portugal	PT17
Universidade Católica Portuguesa - UCP	Portugal	PT17
Universidade Nova de Lisboa	Portugal	PT17
University of Lisbon	Portugal	PT17
Babes-Bolyai University	Romania	RO11
Iuliu Hatieganu University of Medicine and Pharmacy Cluj-Napoca	Romania	RO11
Medicine University in Cluj Napoca	Romania	RO11
Technical University of Cluj-Napoca	Romania	RO11
University of Agricultural Sciences and Veterinary Medicine Cluj-Napoca	Romania	RO11
Lucian Blaga University of Sibiu	Romania	RO12
Transilvania University of Brasov	Romania	RO12
The "Gheorghe Asachi" Technical University of Iasi	Romania	RO21
Bucharest University of Economic Studies	Romania	RO32
National University of Music Bucharest	Romania	RO32
University of Agronomic Sciences and Veterinary Medicine of Bucharest	Romania	RO32
University of Bucharest	Romania	RO32
University POLITEHNICA of Bucharest	Romania	RO32
University Politehnica of Timisoara, UPT	Romania	RO42
Bauman Moscow State Technical University	Russia	RU10
Financial University under the Government of the Russian Federation	Russia	RU10
Gubkin Russian State University of Oil and Gas (National Research University)	Russia	RU10
HSE University	Russia	RU10
Kutafin Moscow State Law University	Russia	RU10
Lomonosov Moscow State University	Russia	RU10
Mendeleev University of Chemical Technology	Russia	RU10
Moscow Architectural Institute	Russia	RU10
Moscow Aviation Institute (National Research University)	Russia	RU10
Moscow City University	Russia	RU10
Moscow Institute of Physics and Technology (MIPT / Moscow Phystech)	Russia	RU10
Moscow Pedagogical State University	Russia	RU10
Moscow State Conservatory P. I. Tchaikovsky	Russia	RU10
Moscow State Institute of International Relations – MGIMO University	Russia	RU10
Moscow State Linguistic University	Russia	RU10
National Research Nuclear University "MEPhI" (Moscow Engineering Physics Institute)	Russia	RU10
National Research University - Higher School of Economics (HSE)	Russia	RU10
National Research University Moscow Power Engineering Institute (MPEI)	Russia	RU10
New Economic School	Russia	RU10
Pirogov Russian National Research Medical University	Russia	RU10
Plekhanov Russian University of Economics	Russia	RU10
RUDN University	Russia	RU10
Russian Presidential Academy of National Economy and Public Administration	Russia	RU10
Russian State Agrarian University - Moscow Timiryazev Agricultural Academy	Russia	RU10
Russian State University for the Humanities	Russia	RU10
Sechenov University	Russia	RU10
Skolkovo Institute of Science and Technology	Russia	RU10
The Gnesins Russian Academy of Music	Russia	RU10
The National University of Science and Technology MISIS	Russia	RU10
The Russian Academy of Arts	Russia	RU10
Immanuel Kant Baltic Federal University	Russia	RU24
European University at St. Petersburg	Russia	RU25
ITMO University	Russia	RU25
North-Western State Medical University named after I.I. Mechnikov	Russia	RU25
Peter the Great St. Petersburg Polytechnic University	Russia	RU25
Rimsky-Korsakov St. Petersburg State Conservatory	Russia	RU25
Saint Petersburg Electrotechnical University ETU-LETI	Russia	RU25
Saint Petersburg State University	Russia	RU25
Saint Petersburg State University of Architecture and Civil Engineering (SpBGASU)	Russia	RU25
Saint-Petersburg Mining University	Russia	RU25
Saint-Petersburg Pavlov State Medical University	Russia	RU25
St. Petersburg Conservatory	Russia	RU25
Southern Federal University	Russia	RU35
Kazan Federal University	Russia	RU46
Kazan State Medical University	Russia	RU46
Lobachevsky University	Russia	RU51
Samara National Research University (Samara University)	Russia	RU54
Ural Federal University	Russia	RU58
South Ural State University (National Research University)	Russia	RU62
Novosibirsk State Technical University	Russia	RU72
Novosibirsk State University	Russia	RU72
National Research Tomsk Polytechnic University	Russia	RU74
Tomsk State Pedagogical University	Russia	RU74
Tomsk State University	Russia	RU74
Karolinska Institute	Sweden	SE11
Konstfack University College of Arts, Crafts and Design	Sweden	SE11
KTH Royal Institute of Technology	Sweden	SE11
Royal College of Music in Stockholm	Sweden	SE11
Royal University College of Fine Arts	Sweden	SE11
Stockholm School of Economics	Sweden	SE11
Stockholm University	Sweden	SE11
Linköping University	Sweden	SE12
Orebro University	Sweden	SE12
Swedish University of Agricultural Sciences	Sweden	SE12
Uppsala University	Sweden	SE12
Blekinge Institute of Technology, BTH	Sweden	SE22
Lund University	Sweden	SE22
Malmo University	Sweden	SE22
Chalmers University of Technology	Sweden	SE23
University College of Boras	Sweden	SE23
University of Gothenburg	Sweden	SE23
Luleå University of Technology	Sweden	SE33
Umea University	Sweden	SE33
University of Ljubljana	Slovenia	SI04
Comenius University in Bratislava	Slovakia	SK01
Slovak University of Technology in Bratislava	Slovakia	SK01
Constantine the Philosopher University	Slovakia	SK02
Slovak University of Agriculture in Nitra	Slovakia	SK02
Boğaziçi University	Turkey	TR10
Istanbul Technical University	Turkey	TR10
Istanbul University	Turkey	TR10
Istanbul University Cerrahpasa	Turkey	TR10
Koç University	Turkey	TR10
Marmara University	Turkey	TR10
Ozyegin University	Turkey	TR10
Sabanci University	Turkey	TR10
Yildiz Technical University	Turkey	TR10
Dokuz Eylül Üniversitesi	Turkey	TR31
EGE UNIVERSITY	Turkey	TR31
Ankara Üniversitesi	Turkey	TR51
Bilkent University	Turkey	TR51
Gazi Üniversitesi	Turkey	TR51
Hacettepe University	Turkey	TR51
Middle East Technical University	Turkey	TR51
Akdeniz Üniversitesi	Turkey	TR61
Cukurova University	Turkey	TR62
Suleyman Demirel University	Turkey	TR62
Durham University	United Kingdom	UKC
Newcastle University	United Kingdom	UKC
Northumbria University at Newcastle	United Kingdom	UKC
University of Sunderland	United Kingdom	UKC
Lancaster University	United Kingdom	UKD
Liverpool John Moores University	United Kingdom	UKD
Manchester Metropolitan University (MMU)	United Kingdom	UKD
Manchester School of Architecture	United Kingdom	UKD
Royal Northern College of Music (RNCM)	United Kingdom	UKD
The University of Manchester	United Kingdom	UKD
University of Central Lancashire	United Kingdom	UKD
University of Liverpool	United Kingdom	UKD
University of Salford	United Kingdom	UKD
Leeds Beckett University	United Kingdom	UKE
Sheffield Hallam University	United Kingdom	UKE
The University of Sheffield	United Kingdom	UKE
University of Bradford	United Kingdom	UKE
University of Huddersfield	United Kingdom	UKE
University of Hull	United Kingdom	UKE
University of Leeds	United Kingdom	UKE
University of York	United Kingdom	UKE
De Montfort University	United Kingdom	UKF
Loughborough University	United Kingdom	UKF
Nottingham Trent University	United Kingdom	UKF
The University of Nottingham	United Kingdom	UKF
University of Derby	United Kingdom	UKF
University of Leicester	United Kingdom	UKF
University of Lincoln	United Kingdom	UKF
Aston University	United Kingdom	UKG
Birmingham City University	United Kingdom	UKG
Coventry University	United Kingdom	UKG
Harper Adams University	United Kingdom	UKG
Keele University	United Kingdom	UKG
The University of Warwick	United Kingdom	UKG
University of Alabama at Birmingham	United Kingdom	UKG
University of Birmingham	United Kingdom	UKG
Anglia Ruskin University	United Kingdom	UKH
Cranfield University	United Kingdom	UKH
University of Cambridge	United Kingdom	UKH
University of East Anglia (UEA)	United Kingdom	UKH
University of Essex	United Kingdom	UKH
University of Hertfordshire	United Kingdom	UKH
Birkbeck College, University of London	United Kingdom	UKI
Brunel University London	United Kingdom	UKI
City, University of London	United Kingdom	UKI
Goldsmiths, University of London	United Kingdom	UKI
Guildhall School of Music and Drama	United Kingdom	UKI
Imperial College London	United Kingdom	UKI
King's College London	United Kingdom	UKI
Kingston University, London	United Kingdom	UKI
London Business School	United Kingdom	UKI
London School of Economics and Political Science (LSE)	United Kingdom	UKI
London School of Hygiene & Tropical Medicine	United Kingdom	UKI
Middlesex University	United Kingdom	UKI
Queen Mary University of London	United Kingdom	UKI
Ravensbourne College of Design and Communication	United Kingdom	UKI
Royal Academy of Music	United Kingdom	UKI
Royal College of Art	United Kingdom	UKI
Royal College of Music	United Kingdom	UKI
Royal Holloway University of London	United Kingdom	UKI
Royal Veterinary College , University of London	United Kingdom	UKI
SOAS - School of Oriental and African Studies, University of London	United Kingdom	UKI
St George's, University of London	United Kingdom	UKI
The Courtauld Institute of Art	United Kingdom	UKI
The Royal Central School of Speech and Drama	United Kingdom	UKI
Trinity Laban Conservatoire of Music and Dance	United Kingdom	UKI
UCL (University College London)	United Kingdom	UKI
University of Greenwich	United Kingdom	UKI
University of the Arts London	United Kingdom	UKI
University of Westminster	United Kingdom	UKI
Oxford Brookes University	United Kingdom	UKJ
The Open University	United Kingdom	UKJ
University for the Creative Arts	United Kingdom	UKJ
University of Brighton	United Kingdom	UKJ
University of Kent	United Kingdom	UKJ
University of Oxford	United Kingdom	UKJ
University of Portsmouth	United Kingdom	UKJ
University of Reading	United Kingdom	UKJ
University of Southampton	United Kingdom	UKJ
University of Surrey	United Kingdom	UKJ
University of Sussex	United Kingdom	UKJ
Bournemouth University	United Kingdom	UKK
Falmouth University	United Kingdom	UKK
University of Bath	United Kingdom	UKK
University of Bristol	United Kingdom	UKK
University of Plymouth	United Kingdom	UKK
University of the West of England	United Kingdom	UKK
Aberystwyth University	United Kingdom	UKL
Bangor University	United Kingdom	UKL
Cardiff Metropolitan University	United Kingdom	UKL
Cardiff University	United Kingdom	UKL
Swansea University	United Kingdom	UKL
Edinburgh College of Art (ECA)	United Kingdom	UKM
Edinburgh Napier University	United Kingdom	UKM
Glasgow School of Art (GSA)	United Kingdom	UKM
Heriot-Watt University	United Kingdom	UKM
Royal Conservatoire of Scotland (Formerly Royal Scottish Academy of Music and Drama)	United Kingdom	UKM
Scotland's Rural College (SRUC)	United Kingdom	UKM
Scottish Agricultural College (SAC)	United Kingdom	UKM
The University of Edinburgh	United Kingdom	UKM
University of Aberdeen	United Kingdom	UKM
University of Dundee	United Kingdom	UKM
University of Glasgow	United Kingdom	UKM
University of St Andrews	United Kingdom	UKM
University of Stirling	United Kingdom	UKM
University of Strathclyde	United Kingdom	UKM
Queen's University Belfast	United Kingdom	UKN
Ulster University	United Kingdom	UKN
Auburn University	United States	US01
The University of Alabama	United States	US01
University of Alabama, Birmingham	United States	US01
University of South Alabama (USA)	United States	US01
University of Alaska Fairbanks	United States	US02
Arizona State University	United States	US04
Northern Arizona University	United States	US04
The University of Arizona	United States	US04
University of Arkansas Fayetteville	United States	US05
Art Center College of Design	United States	US06
California College of the Arts	United States	US06
California Institute of Technology (Caltech)	United States	US06
California Institute of the Arts	United States	US06
Claremont Graduate University	United States	US06
Otis College of Art and Design	United States	US06
San Diego State University	United States	US06
Santa Clara University	United States	US06
Stanford University	United States	US06
The Scripps Research Institute (TSRI)	United States	US06
University of California, Berkeley (UCB)	United States	US06
University of California, Davis	United States	US06
University of California, Irvine	United States	US06
University of California, Los Angeles (UCLA)	United States	US06
University of California, Riverside	United States	US06
University of California, San Diego (UCSD)	United States	US06
University of California, San Francisco	United States	US06
University of California, Santa Barbara (UCSB)	United States	US06
University of California, Santa Cruz	United States	US06
University of San Diego	United States	US06
University of San Francisco	United States	US06
University of Southern California	United States	US06
Colorado School of Mines	United States	US08
Colorado State University	United States	US08
University of Colorado Boulder	United States	US08
University of Colorado, Denver	United States	US08
University of Denver	United States	US08
University of Connecticut	United States	US09
Yale University	United States	US09
University of Delaware	United States	US10
American University	United States	US11
Catholic University of America	United States	US11
George Washington University	United States	US11
Georgetown University	United States	US11
Howard University	United States	US11
Florida Atlantic University - Boca Raton	United States	US12
Florida International University	United States	US12
Florida State University	United States	US12
Miami University	United States	US12
Nova Southeastern University	United States	US12
University of Central Florida	United States	US12
University of Florida	United States	US12
University of Miami	United States	US12
University of South Florida	United States	US12
Emory University	United States	US13
Georgia Institute of Technology	United States	US13
Georgia State University	United States	US13
Savannah College of Art and Design	United States	US13
The University of Georgia	United States	US13
University of Hawaii at Mānoa	United States	US15
University of Idaho	United States	US16
DePaul University	United States	US17
Illinois Institute of Technology	United States	US17
Illinois State University	United States	US17
Loyola University Chicago	United States	US17
Northeastern University	United States	US17
Rush University	United States	US17
School of the Art Institute of Chicago	United States	US17
University of Chicago	United States	US17
University of Illinois at Chicago (UIC)	United States	US17
University of Illinois at Urbana-Champaign	United States	US17
Indiana University Bloomington	United States	US18
Indiana University-Purdue University Indianapolis	United States	US18
Purdue University	United States	US18
University of Notre Dame	United States	US18
Iowa State University	United States	US19
University of Iowa	United States	US19
Kansas State University	United States	US20
University of Kansas	United States	US20
University of Kentucky	United States	US21
University of Louisville	United States	US21
University of Louisville - School of Public Health & Information Sciences	United States	US21
University of Louisville College of Business	United States	US21
Louisiana State University	United States	US22
Tulane University	United States	US22
Johns Hopkins University	United States	US24
Maryland Institute College of Art	United States	US24
University of Maryland, Baltimore	United States	US24
University of Maryland, College Park	United States	US24
Amherst College	United States	US25
Babson College, F.W. Olin Graduate School of Business	United States	US25
Boston College	United States	US25
Boston University	United States	US25
Brandeis University	United States	US25
Cankaya Üniversitesi	Turkey	US25
Clark University	United States	US25
Harvard University	United States	US25
Massachusetts Institute of Technology (MIT)	United States	US25
Northeastern University	United States	US25
Simmons University	United States	US25
Tufts University	United States	US25
University of Massachusetts Amherst	United States	US25
University of Massachusetts Boston	United States	US25
University of Massachusetts Medical School - Worcester	United States	US25
Williams College	United States	US25
Worcester Polytechnic Institute	United States	US25
Cranbrook Academy of Art	United States	US26
Michigan State University	United States	US26
Michigan Technological University	United States	US26
Oakland University	United States	US26
University of Michigan-Ann Arbor	United States	US26
Wayne State University	United States	US26
Western Michigan University	United States	US26
Mayo Medical School	United States	US27
University of Minnesota Twin Cities	United States	US27
Mississippi State University	United States	US28
University of Mississippi	United States	US28
University of Southern Mississippi	United States	US28
Missouri University of Science and Technology	United States	US29
Saint Louis University	United States	US29
University of Missouri, Columbia	United States	US29
University of Missouri, Kansas City	United States	US29
Washington University in St. Louis	United States	US29
Montana State University - Bozeman	United States	US30
University of Montana Missoula	United States	US30
Creighton University	United States	US31
University of Nebraska - Lincoln	United States	US31
University of Nevada - Las Vegas	United States	US32
University of Nevada - Reno	United States	US32
Dartmouth College	United States	US33
University of New Hampshire	United States	US33
New Jersey Institute of Technology (NJIT)	United States	US34
Princeton University	United States	US34
Rutgers - The State University of New Jersey, New Brunswick	United States	US34
Rutgers University–Newark	United States	US34
New Mexico Institute of Mining and Technology	United States	US35
New Mexico State University	United States	US35
University of New Mexico	United States	US35
Bard College	United States	US36
Baruch College	United States	US36
Binghamton University SUNY	United States	US36
City University of New York	United States	US36
Columbia University	United States	US36
Cornell University	United States	US36
CUNY Bernard M Baruch College	United States	US36
CUNY The City College of New York	United States	US36
Fashion Institute of Technology (FIT), SUNY	United States	US36
Fordham University	United States	US36
Hofstra University	United States	US36
Icahn School of Medicine at Mount Sinai	United States	US36
Juilliard School	United States	US36
New York University (NYU)	United States	US36
Parsons School of Design at The New School	United States	US36
Pratt Institute	United States	US36
Rensselaer Polytechnic Institute	United States	US36
Rochester Institute of Technology (RIT)	United States	US36
Rockefeller University	United States	US36
School of Visual Arts (SVA)	United States	US36
Stony Brook University	United States	US36
SUNY - College of Environemntal Science and Forestry	United States	US36
Syracuse University	United States	US36
The New School	United States	US36
University at Albany SUNY	United States	US36
University at Buffalo SUNY	United States	US36
University of Rochester	United States	US36
Yeshiva University	United States	US36
Duke University	United States	US37
East Carolina University	United States	US37
North Carolina State University	United States	US37
University of North Carolina at Charlotte	United States	US37
University of North Carolina, Chapel Hill	United States	US37
Wake Forest University	United States	US37
Case Western Reserve University	United States	US39
Cleveland State University	United States	US39
Kent State University	United States	US39
Ohio State University	United States	US39
Ohio University	United States	US39
University of Akron	United States	US39
University of Cincinnati	United States	US39
University of Dayton	United States	US39
University of Toledo	United States	US39
Oklahoma State University	United States	US40
University of Oklahoma	United States	US40
University of Tulsa	United States	US40
Oregon Health & Science University (OHSU)	United States	US41
Oregon State University	United States	US41
University of Oregon	United States	US41
Carnegie Mellon University	United States	US42
Curtis Institute of Music	United States	US42
Drexel University	United States	US42
Indiana University of Pennsylvania	United States	US42
Lehigh University	United States	US42
Pennsylvania State University	United States	US42
Temple University	United States	US42
Thomas Jefferson University	United States	US42
University of Pennsylvania	United States	US42
University of Pittsburgh	United States	US42
Brown University	United States	US44
Johnson & Wales University	United States	US44
Rhode Island School of Design (RISD)	United States	US44
Clemson University	United States	US45
University of South Carolina	United States	US45
University of Memphis	United States	US47
University of Tennessee	United States	US47
Vanderbilt University	United States	US47
Baylor College of Medicine	United States	US48
Baylor University	United States	US48
Rice University	United States	US48
Southern Methodist University	United States	US48
Texas A&M University	United States	US48
Texas Christian University	United States	US48
Texas Tech University	United States	US48
The University of Texas at Arlington	United States	US48
The University of Texas Health Science Center at Houston	United States	US48
The University of Texas M. D. Anderson Cancer Center	United States	US48
The University of Texas Southwestern Medical Center at Dallas	United States	US48
University of Houston	United States	US48
University of North Texas	United States	US48
University of Texas at Austin	United States	US48
University of Texas at San Antonio	United States	US48
University of Texas Dallas	United States	US48
University of Texas El Paso	United States	US48
Brigham Young University	United States	US49
University of Utah	United States	US49
Utah State University	United States	US49
College of William and Mary	United States	US51
George Mason University	United States	US51
Old Dominion University	United States	US51
University of Virginia	United States	US51
Virginia Commonwealth University	United States	US51
Virginia Polytechnic Institute and State University	United States	US51
University of Washington	United States	US53
Washington State University	United States	US53
Medical College of Wisconsin	United States	US55
University of Wisconsin Milwaukee	United States	US55
University of Wisconsin-Madison	United States	US55
