# Supplementary material for: Network assortativity for a multidimensional evaluation of socio-economic territorial biases in university rankings
Source: PLoS One. 2025 Jun 10;20(6):e0323356. doi: 10.1371/journal.pone.0323356 (PMC12151419; doi:10.1371/journal.pone.0323356)
Supplement: S5 File — Database of 54 sheets, each containing the list of universities appearing in a specific 2023 per-subject ranking, located in the TL2 subregions for which socio-economic indicators are available. (XLSX) [file pone.0323356.s005.xlsx]

## Sheet: Accounting and Finance
Accounting and Finance
Institution	Location	Region ID
WU (Vienna University of Economics and Business)	Austria	AT13
Universität Innsbruck	Austria	AT33
The University of Newcastle, Australia (UON)	Australia	AU1
The University of New South Wales (UNSW Sydney)	Australia	AU1
Macquarie University	Australia	AU1
The University of Sydney	Australia	AU1
University of Wollongong	Australia	AU1
University of Technology Sydney	Australia	AU1
Deakin University	Australia	AU2
La Trobe University	Australia	AU2
RMIT University	Australia	AU2
The University of Melbourne	Australia	AU2
Monash University	Australia	AU2
Queensland University of Technology (QUT)	Australia	AU3
The University of Queensland	Australia	AU3
University of South Australia	Australia	AU4
The University of Adelaide	Australia	AU4
The University of Western Australia	Australia	AU5
Curtin University	Australia	AU5
The Australian National University	Australia	AU8
Ghent University	Belgium	BE2
KU Leuven	Belgium	BE2
Fundação Getulio Vargas	Brazil	BR19
Universidade Federal do Rio de Janeiro	Brazil	BR19
Universidade de São Paulo	Brazil	BR20
Concordia University	Canada	CA24
McGill University	Canada	CA24
Université Laval	Canada	CA24
Université de Montréal	Canada	CA24
Western University	Canada	CA35
University of Ottawa	Canada	CA35
University of Waterloo	Canada	CA35
McMaster University	Canada	CA35
Queen's University at Kingston	Canada	CA35
York University	Canada	CA35
University of Toronto	Canada	CA35
University of Calgary	Canada	CA48
University of Alberta	Canada	CA48
University of British Columbia	Canada	CA59
Simon Fraser University	Canada	CA59
University of Lausanne	Switzerland	CH01
University of Geneva	Switzerland	CH01
University of Zurich	Switzerland	CH04
ETH Zurich - Swiss Federal Institute of Technology	Switzerland	CH04
University of St.Gallen (HSG)	Switzerland	CH05
Universidad de Chile	Chile	CL13
Pontificia Universidad Católica de Chile (UC)	Chile	CL13
Universidad EAFIT	Colombia	CO05
Pontificia Universidad Javeriana	Colombia	CO11
Universidad Nacional de Colombia	Colombia	CO11
University of Economics, Prague	Czech Republic	CZ01
Ruprecht-Karls-Universität Heidelberg	Germany	DE1
Universität Mannheim	Germany	DE1
Technical University of Munich	Germany	DE2
Humboldt-Universität zu Berlin	Germany	DE3
Freie Universitaet Berlin	Germany	DE3
Goethe-University Frankfurt am Main	Germany	DE7
University of Cologne	Germany	DEA
WHU Otto Beisheim School of Management - Koblenz	Germany	DEB
Copenhagen Business School	Denmark	DK01
Aarhus University	Denmark	DK04
Athens University of Economics and Business	Greece	EL30
University of Navarra	Spain	ES22
Complutense University of Madrid	Spain	ES30
Universidad Carlos III de Madrid (UC3M)	Spain	ES30
IE University	Spain	ES30
Universidad Autónoma de Madrid	Spain	ES30
Barcelona Graduate School of Economics	Spain	ES51
Universitat de Barcelona	Spain	ES51
Universitat Pompeu Fabra (Barcelona)	Spain	ES51
Universitat Autònoma de Barcelona	Spain	ES51
Universitat de Valencia	Spain	ES52
Aalto University	Finland	FI1B
Université Paris 1 Panthéon-Sorbonne	France	FR1
Sciences Po	France	FR1
HEC Paris	France	FR1
EDHEC Business School	France	FR1
Sorbonne University	France	FR1
INSEAD (France)	France	FR1
ESSEC Business School, Paris	France	FR1
EMLYON Business School	France	FR1
Université PSL	France	FR1
ESCP Europe	France	FR1
University College Cork	Ireland	IE02
Trinity College Dublin, The University of Dublin	Ireland	IE02
Dublin City University	Ireland	IE02
University College Dublin	Ireland	IE02
Università Commerciale Luigi Bocconi	Italy	ITC4
Università Cattolica del Sacro Cuore	Italy	ITC4
University of Naples - Federico II	Italy	ITF3
Ca' Foscari University of Venice	Italy	ITH3
Università di Padova	Italy	ITH3
Alma Mater Studiorum - University of Bologna	Italy	ITH5
Luiss Guido Carli University	Italy	ITI4
University of Rome "Tor Vergata"	Italy	ITI4
Sapienza University of Rome	Italy	ITI4
Keio University	Japan	JPD
Waseda University	Japan	JPD
The University of Tokyo	Japan	JPD
Hitotsubashi University	Japan	JPD
Kobe University	Japan	JPG
Osaka University	Japan	JPG
Yonsei University	South Korea	KR01
Korea University	South Korea	KR01
Hanyang University	South Korea	KR01
Seoul National University	South Korea	KR01
Sogang University	South Korea	KR01
Sungkyunkwan University(SKKU)	South Korea	KR01
Kyung Hee University	South Korea	KR01
KAIST - Korea Advanced Institute of Science & Technology	South Korea	KR05
Instituto Tecnológico Autónomo de México (ITAM)	Mexico	ME09
Tecnológico de Monterrey	Mexico	ME19
University of Groningen	Netherlands	NL11
Utrecht University	Netherlands	NL31
University of Amsterdam	Netherlands	NL32
Vrije Universiteit Amsterdam	Netherlands	NL32
Delft University of Technology	Netherlands	NL33
Erasmus University Rotterdam	Netherlands	NL33
Tilburg University	Netherlands	NL41
Maastricht University	Netherlands	NL42
BI Norwegian Business School	Norway	NO01
The University of Auckland	New Zealand	NZ12
Auckland University of Technology (AUT)	New Zealand	NZ12
University of Waikato	New Zealand	NZ13
Massey University	New Zealand	NZ18
Victoria University of Wellington	New Zealand	NZ19
University of Canterbury | Te Whare Wānanga o Waitaha	New Zealand	NZ23
University of Otago	New Zealand	NZ24
Pontificia Universidad Católica del Perú	Peru	PE15
Warsaw School of Economics (SGH)	Poland	PL12
University of Warsaw	Poland	PL12
University of Porto	Portugal	PT11
University of Lisbon	Portugal	PT17
Universidade Nova de Lisboa	Portugal	PT17
Financial University under the Government of the Russian Federation	Russia	RU10
Lomonosov Moscow State University	Russia	RU10
HSE University	Russia	RU10
Stockholm School of Economics	Sweden	SE11
Stockholm University	Sweden	SE11
Uppsala University	Sweden	SE12
Lund University	Sweden	SE22
University of Gothenburg	Sweden	SE23
Koç University	Turkey	TR10
Newcastle University	United Kingdom	UKC
Durham University	United Kingdom	UKC
University of Liverpool	United Kingdom	UKD
The University of Manchester	United Kingdom	UKD
Lancaster University	United Kingdom	UKD
University of Leeds	United Kingdom	UKE
The University of Sheffield	United Kingdom	UKE
University of York	United Kingdom	UKE
Loughborough University	United Kingdom	UKF
University of Nottingham	United Kingdom	UKF
University of Birmingham	United Kingdom	UKG
The University of Warwick	United Kingdom	UKG
Aston University	United Kingdom	UKG
Essex, University of	United Kingdom	UKH
University of Cambridge	United Kingdom	UKH
Brunel University London	United Kingdom	UKI
London Business School	United Kingdom	UKI
City, University of London	United Kingdom	UKI
Queen Mary University of London	United Kingdom	UKI
The London School of Economics and Political Science (LSE)	United Kingdom	UKI
UCL	United Kingdom	UKI
Imperial College London	United Kingdom	UKI
University of Southampton	United Kingdom	UKJ
University of Portsmouth	United Kingdom	UKJ
University of Reading	United Kingdom	UKJ
University of Kent	United Kingdom	UKJ
University of Surrey	United Kingdom	UKJ
Oxford Brookes University	United Kingdom	UKJ
University of Oxford	United Kingdom	UKJ
The University of Exeter	United Kingdom	UKK
University of Bath	United Kingdom	UKK
University of Bristol	United Kingdom	UKK
Cardiff University	United Kingdom	UKL
University of Glasgow	United Kingdom	UKM
University of Aberdeen	United Kingdom	UKM
University of Strathclyde	United Kingdom	UKM
The University of Edinburgh	United Kingdom	UKM
University of St Andrews	United Kingdom	UKM
Heriot-Watt University	United Kingdom	UKM
Queen's University Belfast	United Kingdom	UKN
The University of Alabama	United States	US01
Arizona State University	United States	US04
The University of Arizona	United States	US04
University of California, Davis	United States	US06
University of California, Los Angeles (UCLA)	United States	US06
University of Southern California	United States	US06
University of California, San Diego (UCSD)	United States	US06
Stanford University	United States	US06
University of California, Irvine	United States	US06
University of California, Berkeley (UCB)	United States	US06
University of Colorado Boulder	United States	US08
Yale University	United States	US09
George Washington University	United States	US11
Georgetown University	United States	US11
Florida State University	United States	US12
University of Florida	United States	US12
University of Central Florida	United States	US12
University of South Florida	United States	US12
Florida International University	United States	US12
Georgia State University	United States	US13
Emory University	United States	US13
Georgia Institute of Technology	United States	US13
The University of Georgia	United States	US13
University of Chicago	United States	US17
University of Illinois at Chicago (UIC)	United States	US17
Northwestern University	United States	US17
University of Illinois at Urbana-Champaign	United States	US17
Indiana University Bloomington	United States	US18
Purdue University	United States	US18
University of Notre Dame	United States	US18
University of Iowa	United States	US19
University of Kentucky	United States	US21
Johns Hopkins University	United States	US24
University of Maryland, College Park	United States	US24
University of Massachusetts Boston	United States	US25
Harvard University	United States	US25
Boston College	United States	US25
Boston University	United States	US25
University of Massachusetts Amherst	United States	US25
Massachusetts Institute of Technology (MIT)	United States	US25
Michigan State University	United States	US26
University of Michigan-Ann Arbor	United States	US26
University of Minnesota Twin Cities	United States	US27
University of Missouri, Columbia	United States	US29
Washington University in St. Louis	United States	US29
Rutgers University–New Brunswick	United States	US34
Princeton University	United States	US34
New York University (NYU)	United States	US36
University of Rochester	United States	US36
Cornell University	United States	US36
City University of New York	United States	US36
Fordham University	United States	US36
Columbia University	United States	US36
University of North Carolina, Chapel Hill	United States	US37
North Carolina State University	United States	US37
Duke University	United States	US37
The Ohio State University	United States	US39
University of Oregon	United States	US41
Carnegie Mellon University	United States	US42
Temple University	United States	US42
Pennsylvania State University	United States	US42
University of Pittsburgh	United States	US42
University of Pennsylvania	United States	US42
University of South Carolina	United States	US45
Vanderbilt University	United States	US47
Texas A&M University	United States	US48
Rice University	United States	US48
University of Texas Dallas	United States	US48
University of Houston	United States	US48
University of Texas at Austin	United States	US48
University of Utah	United States	US49
Brigham Young University	United States	US49
University of Virginia	United States	US51
Virginia Polytechnic Institute and State University	United States	US51
University of Washington	United States	US53
University of Wisconsin-Madison	United States	US55

## Sheet: Agriculture and Forestry
Agriculture and Forestry
Institution	Location	Region ID
Universidad de Buenos Aires (UBA)	Argentina	AR01
Universidad Nacional de Mar del Plata	Argentina	AR01
Universidad Nacional de La Plata (UNLP)	Argentina	AR01
Universidad Nacional de Córdoba - UNC	Argentina	AR02
Universidad Nacional de Cuyo	Argentina	AR13
Universidad Nacional de Rosario (UNR)	Argentina	AR21
Universidad Nacional del Litoral	Argentina	AR21
Universität für Bodenkultur Wien	Austria	AT13
University of Vienna	Austria	AT13
Universität Innsbruck	Austria	AT33
University of New England Australia	Australia	AU1
University of Wollongong	Australia	AU1
Western Sydney University	Australia	AU1
Charles Sturt University	Australia	AU1
The University of Sydney	Australia	AU1
The University of Newcastle, Australia (UON)	Australia	AU1
University of Technology Sydney	Australia	AU1
La Trobe University	Australia	AU2
The University of Melbourne	Australia	AU2
RMIT University	Australia	AU2
Central Queensland University (CQUniversity Australia)	Australia	AU3
University of Southern Queensland	Australia	AU3
The University of Queensland	Australia	AU3
James Cook University	Australia	AU3
University of the Sunshine Coast	Australia	AU3
Griffith University	Australia	AU3
The University of Adelaide	Australia	AU4
Flinders University	Australia	AU4
Curtin University	Australia	AU5
Murdoch University	Australia	AU5
The University of Western Australia	Australia	AU5
University of Tasmania	Australia	AU6
University of Canberra	Australia	AU8
The Australian National University	Australia	AU8
Universite libre de Bruxelles	Belgium	BE1
Université de Liège	Belgium	BE2
Ghent University	Belgium	BE2
Université catholique de Louvain (UCLouvain)	Belgium	BE3
Universidade Federal do Ceará (UFC)	Brazil	BR10
Universidade Federal da Paraíba	Brazil	BR12
Universidade Federal de Pernambuco (UFPE)	Brazil	BR13
Universidade Federal de Lavras	Brazil	BR18
Universidade Federal de Minas Gerais	Brazil	BR18
Universidade Federal de Juiz de Fora- (UFJF)	Brazil	BR18
Universidade Federal de Viçosa (UFV)	Brazil	BR18
Universidade Federal Fluminense	Brazil	BR19
Universidade Federal Rural do Rio de Janeiro	Brazil	BR19
UNESP	Brazil	BR20
Universidade Federal de São Carlos (UFSCar)	Brazil	BR20
Universidade Estadual de Campinas (Unicamp)	Brazil	BR20
Universidade de São Paulo	Brazil	BR20
Universidade Federal do Paraná - UFPR	Brazil	BR21
Universidade Estadual de Maringá	Brazil	BR21
Universidade Federal de Santa Maria	Brazil	BR22
Universidade Federal do Rio Grande Do Sul	Brazil	BR22
Universidade Federal de Pelotas	Brazil	BR22
Universidade Federal de Santa Catarina	Brazil	BR23
Universidade de Brasília	Brazil	BR24
Dalhousie University	Canada	CA12
University of New Brunswick	Canada	CA13
McGill University	Canada	CA24
Université de Sherbrooke	Canada	CA24
Université Laval	Canada	CA24
Université du Québec	Canada	CA24
University of Toronto	Canada	CA35
University of Guelph	Canada	CA35
University of Manitoba	Canada	CA46
University of Saskatchewan	Canada	CA47
University of Alberta	Canada	CA48
University of Calgary	Canada	CA48
University of British Columbia	Canada	CA59
University of Zurich	Switzerland	CH04
ETH Zurich - Swiss Federal Institute of Technology	Switzerland	CH04
Pontificia Universidad Católica de Valparaíso	Chile	CL05
Universidad de Talca	Chile	CL07
Universidad de Concepción	Chile	CL08
Universidad de La Frontera (UFRO)	Chile	CL09
Universidad de Santiago de Chile (USACH)	Chile	CL13
Pontificia Universidad Católica de Chile (UC)	Chile	CL13
Universidad Andrés Bello	Chile	CL13
Universidad de Chile	Chile	CL13
Universidad Austral de Chile	Chile	CL14
Universidad de Antioquia	Colombia	CO05
Universidad Nacional de Colombia	Colombia	CO11
Universidad de Costa Rica	Costa Rica	CR01
Czech University of Life Sciences in Prague	Czech Republic	CZ01
University of South Bohemia	Czech Republic	CZ03
Masaryk University	Czech Republic	CZ06
Mendel University in Brno	Czech Republic	CZ06
Palacký University Olomouc	Czech Republic	CZ07
University of Hohenheim	Germany	DE1
Albert-Ludwigs-Universitaet Freiburg	Germany	DE1
Technical University of Munich	Germany	DE2
Humboldt-Universität zu Berlin	Germany	DE3
Technische Universität Berlin (TU Berlin)	Germany	DE3
Justus-Liebig-University Giessen	Germany	DE7
Universität Rostock	Germany	DE8
Leibniz University Hannover	Germany	DE9
University of Göttingen	Germany	DE9
Rheinische Friedrich-Wilhelms-Universität Bonn	Germany	DEA
Technische Universität Dresden	Germany	DED
Martin-Luther-Universität Halle-Wittenberg	Germany	DEE
Christian-Albrechts-University zu Kiel	Germany	DEF
University of Copenhagen	Denmark	DK01
Aarhus University	Denmark	DK04
Estonian University of Life Sciences	Estonia	EE008
University of Tartu	Estonia	EE008
Aristotle University of Thessaloniki	Greece	EL52
Universidade de Santiago de Compostela	Spain	ES11
Universidad de Zaragoza	Spain	ES24
Universidad Autónoma de Madrid	Spain	ES30
Universidad Politécnica de Madrid (UPM)	Spain	ES30
Complutense University of Madrid	Spain	ES30
University of Salamanca	Spain	ES41
Universitat Politècnica de Catalunya · BarcelonaTech (UPC)	Spain	ES51
Universitat Autònoma de Barcelona	Spain	ES51
Universitat de Lleida	Spain	ES51
Universitat de Barcelona	Spain	ES51
Universitat Politècnica de València	Spain	ES52
Universitat de Valencia	Spain	ES52
Universidad de Córdoba - España	Spain	ES61
University of Granada	Spain	ES61
Universidad de Sevilla	Spain	ES61
University of Helsinki	Finland	FI1B
University of Eastern Finland	Finland	FI1D
Université PSL	France	FR1
Sorbonne University	France	FR1
Université Paris-Saclay	France	FR1
Université de Lille	France	FRE
Université de Lorraine	France	FRF
Université de Strasbourg	France	FRF
Agrocampus Ouest	France	FRH
University of Bordeaux	France	FRI
Sup Agro, Montpellier	France	FRJ
Université Paul Sabatier Toulouse III	France	FRJ
Aix-Marseille University	France	FRL
University of Zagreb	Croatia	HR04
Hungarian University of Agriculture and Life Sciences	Hungary	HU10
Eötvös Loránd University	Hungary	HU10
University of Debrecen	Hungary	HU32
University of Galway	Ireland	IE01
University College Dublin	Ireland	IE02
University College Cork	Ireland	IE02
The Hebrew University of Jerusalem	Israel	IL01
Tel Aviv University	Israel	IL05
University of Turin	Italy	ITC1
University of Milan	Italy	ITC4
Università Cattolica del Sacro Cuore	Italy	ITC4
University of Salerno	Italy	ITF3
University of Naples - Federico II	Italy	ITF3
University of Bari	Italy	ITF4
University of Palermo	Italy	ITG1
Catania University	Italy	ITG1
University of Trento	Italy	ITH2
Università di Padova	Italy	ITH3
Università degli Studi di Udine	Italy	ITH4
Alma Mater Studiorum - University of Bologna	Italy	ITH5
University of Parma	Italy	ITH5
Scuola Superiore Sant'Anna Pisa	Italy	ITI1
University of Florence	Italy	ITI1
University of Pisa	Italy	ITI1
Università degli Studi di Perugia	Italy	ITI2
Universita' Politecnica delle Marche	Italy	ITI3
Università degli Studi della Tuscia (University of Tuscia)	Italy	ITI4
Sapienza University of Rome	Italy	ITI4
Hokkaido University	Japan	JPA
Tohoku University	Japan	JPB
University of Tsukuba	Japan	JPC
The University of Tokyo	Japan	JPD
Chiba University	Japan	JPD
Tokyo University of Agriculture and Technology	Japan	JPD
Nagoya University	Japan	JPF
Kyoto University	Japan	JPG
Kobe University	Japan	JPG
Okayama University	Japan	JPH
Kagoshima University	Japan	JPJ
Kyushu University	Japan	JPJ
Hanyang University	South Korea	KR01
Sungkyunkwan University(SKKU)	South Korea	KR01
Chung-Ang University (CAU)	South Korea	KR01
Korea University	South Korea	KR01
Kyung Hee University	South Korea	KR01
Yonsei University	South Korea	KR01
Seoul National University	South Korea	KR01
Ewha Womans University	South Korea	KR01
Dongguk University	South Korea	KR01
Konkuk University	South Korea	KR01
Kyungpook National University	South Korea	KR02
Gyeongsang National University	South Korea	KR02
Pusan National University	South Korea	KR02
Jeonbuk National University	South Korea	KR04
Chonnam National University	South Korea	KR04
Chungnam National University	South Korea	KR05
Chungbuk National University	South Korea	KR05
Kangwon National University	South Korea	KR06
Latvia University of Life Sciences and Technologies	Latvia	LV006
Universidad Autónoma de Baja California	Mexico	ME02
Universidad Autónoma Metropolitana (UAM)	Mexico	ME09
Universidad de Guadalajara (UDG)	Mexico	ME14
Universidad Autónoma Chapingo	Mexico	ME15
Universidad Autónoma del Estado de México (UAEMex)	Mexico	ME15
Tecnológico de Monterrey	Mexico	ME19
Universidad Autónoma de Nuevo León	Mexico	ME19
University of Twente	Netherlands	NL21
Wageningen University & Research	Netherlands	NL22
Norwegian University of Life Sciences (UMB)	Norway	NO01
Massey University	New Zealand	NZ18
University of Canterbury | Te Whare Wānanga o Waitaha	New Zealand	NZ23
Lincoln University	New Zealand	NZ23
University of Otago	New Zealand	NZ24
Universidad Nacional Agraria la Molina	Peru	PE15
Warsaw University of Life Sciences – SGGW (WULS-SGGW)	Poland	PL12
Poznan University of Life Sciences	Poland	PL41
Wrocław University of Environmental and Life Sciences	Poland	PL51
University of Warmia and Mazury in Olsztyn	Poland	PL62
University of Porto	Portugal	PT11
University of Trás-os-Montes and Alto Douro	Portugal	PT11
University of the Algarve	Portugal	PT15
University of Coimbra	Portugal	PT16
Universidade Nova de Lisboa	Portugal	PT17
University of Lisbon	Portugal	PT17
Universidade Católica Portuguesa - UCP	Portugal	PT17
University of Agricultural Sciences and Veterinary Medicine Cluj-Napoca	Romania	RO11
Babes-Bolyai University	Romania	RO11
RUDN University	Russia	RU10
Russian State Agrarian University - Moscow Timiryazev Agricultural Academy	Russia	RU10
Kazan (Volga region) Federal University	Russia	RU46
Swedish University of Agricultural Sciences	Sweden	SE12
Lund University	Sweden	SE22
Chalmers University of Technology	Sweden	SE23
Umea University	Sweden	SE33
Comenius University in Bratislava	Slovakia	SK01
Slovak University of Agriculture in Nitra	Slovakia	SK02
Istanbul University	Turkey	TR10
EGE UNIVERSITY	Turkey	TR31
Ankara Üniversitesi	Turkey	TR51
Middle East Technical University	Turkey	TR51
Cukurova University	Turkey	TR62
Newcastle University	United Kingdom	UKC
University of Leeds	United Kingdom	UKE
The University of Sheffield	United Kingdom	UKE
University of Nottingham	United Kingdom	UKF
University of Lincoln	United Kingdom	UKF
Harper Adams University	United Kingdom	UKG
Cranfield University	United Kingdom	UKH
London School of Hygiene & Tropical Medicine	United Kingdom	UKI
Royal Veterinary College, University of London	United Kingdom	UKI
University of Reading	United Kingdom	UKJ
University of Kent	United Kingdom	UKJ
University of Surrey	United Kingdom	UKJ
University of Bristol	United Kingdom	UKK
The University of Exeter	United Kingdom	UKK
Bangor University	United Kingdom	UKL
Aberystwyth University	United Kingdom	UKL
University of St Andrews	United Kingdom	UKM
Scottish Agricultural College (SAC)	United Kingdom	UKM
The University of Edinburgh	United Kingdom	UKM
University of Stirling	United Kingdom	UKM
University of Aberdeen	United Kingdom	UKM
Heriot-Watt University	United Kingdom	UKM
Queen's University Belfast	United Kingdom	UKN
Auburn University	United States	US01
Arizona State University	United States	US04
The University of Arizona	United States	US04
University of Arkansas Fayetteville	United States	US05
University of California, Berkeley (UCB)	United States	US06
University of California, Riverside	United States	US06
University of California, Davis	United States	US06
Colorado State University	United States	US08
University of Connecticut	United States	US09
Yale University	United States	US09
University of Delaware	United States	US10
Florida International University	United States	US12
University of Florida	United States	US12
Florida State University	United States	US12
University of South Florida	United States	US12
The University of Georgia	United States	US13
Georgia State University	United States	US13
University of Hawaiʻi at Mānoa	United States	US15
University of Idaho	United States	US16
University of Illinois at Urbana-Champaign	United States	US17
Purdue University	United States	US18
Iowa State University	United States	US19
University of Kansas	United States	US20
Kansas State University	United States	US20
University of Kentucky	United States	US21
Louisiana State University	United States	US22
University of Maryland, College Park	United States	US24
Tufts University	United States	US25
University of Massachusetts Amherst	United States	US25
University of Massachusetts Boston	United States	US25
Michigan State University	United States	US26
University of Minnesota Twin Cities	United States	US27
Mississippi State University	United States	US28
University of Missouri, Columbia	United States	US29
University of Montana Missoula	United States	US30
Montana State University - Bozeman	United States	US30
University of Nebraska - Lincoln	United States	US31
University of New Hampshire	United States	US33
Rutgers University–New Brunswick	United States	US34
Cornell University	United States	US36
North Carolina State University	United States	US37
Duke University	United States	US37
The Ohio State University	United States	US39
Ohio University	United States	US39
Oklahoma State University	United States	US40
Oregon State University	United States	US41
Pennsylvania State University	United States	US42
Clemson University	United States	US45
The University of Tennessee, Knoxville	United States	US47
Texas Tech University	United States	US48
Texas A&M University	United States	US48
University of North Texas	United States	US48
Utah State University	United States	US49
Virginia Polytechnic Institute and State University	United States	US51
Washington State University	United States	US53
University of Washington	United States	US53
University of Wisconsin-Madison	United States	US55

## Sheet: Anatomy and Physiology
Anatomy and Physiology
Institution	Location	Region ID
Medizinische Universität Graz	Austria	AT22
The University of New South Wales (UNSW Sydney)	Australia	AU1
The University of Sydney	Australia	AU1
La Trobe University	Australia	AU2
Monash University	Australia	AU2
The University of Melbourne	Australia	AU2
The University of Queensland	Australia	AU3
The University of Adelaide	Australia	AU4
The University of Western Australia	Australia	AU5
The Australian National University	Australia	AU8
KU Leuven	Belgium	BE2
Ghent University	Belgium	BE2
Université catholique de Louvain (UCLouvain)	Belgium	BE3
Universidade Federal do Rio de Janeiro	Brazil	BR19
Universidade Estadual de Campinas (Unicamp)	Brazil	BR20
Universidade de São Paulo	Brazil	BR20
Université Laval	Canada	CA24
McGill University	Canada	CA24
Université de Montréal	Canada	CA24
McMaster University	Canada	CA35
Western University	Canada	CA35
University of Ottawa	Canada	CA35
University of Waterloo	Canada	CA35
University of Guelph	Canada	CA35
University of Toronto	Canada	CA35
Queen's University at Kingston	Canada	CA35
University of Calgary	Canada	CA48
University of Alberta	Canada	CA48
University of British Columbia	Canada	CA59
University of Geneva	Switzerland	CH01
University of Basel	Switzerland	CH03
University of Zurich	Switzerland	CH04
ETH Zurich - Swiss Federal Institute of Technology	Switzerland	CH04
Universidad de Chile	Chile	CL13
Pontificia Universidad Católica de Chile (UC)	Chile	CL13
Albert-Ludwigs-Universitaet Freiburg	Germany	DE1
Eberhard Karls Universität Tübingen	Germany	DE1
Technical University of Munich	Germany	DE2
Ludwig-Maximilians-Universität München	Germany	DE2
Freie Universitaet Berlin	Germany	DE3
Universität Hamburg	Germany	DE6
Goethe-University Frankfurt am Main	Germany	DE7
Medizinische Hochschule Hannover	Germany	DE9
Westfälische Wilhelms-Universität Münster	Germany	DEA
University of Copenhagen	Denmark	DK01
Universidad Autónoma de Madrid	Spain	ES30
Universitat de Barcelona	Spain	ES51
Universitat Autònoma de Barcelona	Spain	ES51
Sorbonne University	France	FR1
Semmelweis University	Hungary	HU10
University College Cork	Ireland	IE02
University College Dublin	Ireland	IE02
Università di Padova	Italy	ITH3
Alma Mater Studiorum - University of Bologna	Italy	ITH5
Sapienza University of Rome	Italy	ITI4
Tohoku University	Japan	JPB
University of Tsukuba	Japan	JPC
Tokyo Medical and Dental University (TMDU)	Japan	JPD
The University of Tokyo	Japan	JPD
Nagoya University	Japan	JPF
Kyoto University	Japan	JPG
Korea University	South Korea	KR01
Yonsei University	South Korea	KR01
Universidad Nacional Autónoma de México (UNAM)	Mexico	ME09
University of Groningen	Netherlands	NL11
Vrije Universiteit Amsterdam	Netherlands	NL32
Leiden University	Netherlands	NL33
Maastricht University	Netherlands	NL42
University of Oslo	Norway	NO01
The University of Auckland	New Zealand	NZ12
University of Otago	New Zealand	NZ24
Uppsala University	Sweden	SE12
Lund University	Sweden	SE22
University of Gothenburg	Sweden	SE23
Newcastle University	United Kingdom	UKC
University of Liverpool	United Kingdom	UKD
The University of Manchester	United Kingdom	UKD
Liverpool John Moores University	United Kingdom	UKD
University of Leeds	United Kingdom	UKE
University of Nottingham	United Kingdom	UKF
University of Birmingham	United Kingdom	UKG
University of Cambridge	United Kingdom	UKH
Imperial College London	United Kingdom	UKI
King's College London	United Kingdom	UKI
UCL	United Kingdom	UKI
University of Oxford	United Kingdom	UKJ
University of Bristol	United Kingdom	UKK
Cardiff University	United Kingdom	UKL
University of Glasgow	United Kingdom	UKM
The University of Edinburgh	United Kingdom	UKM
The University of Arizona	United States	US04
University of California, Davis	United States	US06
University of Southern California	United States	US06
University of California, San Francisco (UCSF)	United States	US06
University of California, Irvine	United States	US06
University of California, Los Angeles (UCLA)	United States	US06
University of California, San Diego (UCSD)	United States	US06
Stanford University	United States	US06
University of Colorado Boulder	United States	US08
University of Florida	United States	US12
University of Miami	United States	US12
Emory University	United States	US13
The University of Georgia	United States	US13
University of Illinois at Chicago (UIC)	United States	US17
Northwestern University	United States	US17
University of Iowa	United States	US19
University of Kansas	United States	US20
Johns Hopkins University	United States	US24
University of Maryland, College Park	United States	US24
Boston University	United States	US25
Michigan State University	United States	US26
University of Michigan-Ann Arbor	United States	US26
University of Minnesota Twin Cities	United States	US27
Mayo Medical School	United States	US27
University of Missouri, Columbia	United States	US29
Washington University in St. Louis	United States	US29
Columbia University	United States	US36
Icahn School of Medicine at Mount Sinai	United States	US36
University of North Carolina, Chapel Hill	United States	US37
Duke University	United States	US37
Case Western Reserve University	United States	US39
The Ohio State University	United States	US39
University of Pennsylvania	United States	US42
Pennsylvania State University	United States	US42
Vanderbilt University	United States	US47
Baylor College of Medicine	United States	US48
Texas A&M University	United States	US48
The University of Texas Southwestern Medical Center at Dallas	United States	US48
University of Utah	United States	US49
University of Virginia	United States	US51
University of Washington	United States	US53
University of Wisconsin-Madison	United States	US55

## Sheet: Anthropology
Anthropology
Institution	Location	Region ID
Universidad Nacional de La Plata (UNLP)	Argentina	AR01
Universidad de Buenos Aires (UBA)	Argentina	AR01
Central European University	Austria	AT13
University of Vienna	Austria	AT13
The University of Sydney	Australia	AU1
The University of New South Wales (UNSW Sydney)	Australia	AU1
Monash University	Australia	AU2
The University of Melbourne	Australia	AU2
La Trobe University	Australia	AU2
The University of Queensland	Australia	AU3
The University of Adelaide	Australia	AU4
The University of Western Australia	Australia	AU5
The Australian National University	Australia	AU8
KU Leuven	Belgium	BE2
Universidade Federal do Rio de Janeiro	Brazil	BR19
Universidade Estadual de Campinas (Unicamp)	Brazil	BR20
Universidade de São Paulo	Brazil	BR20
Université de Montréal	Canada	CA24
McGill University	Canada	CA24
York University	Canada	CA35
University of Toronto	Canada	CA35
Simon Fraser University	Canada	CA59
University of British Columbia	Canada	CA59
University of Zurich	Switzerland	CH04
Universidad de Chile	Chile	CL13
Pontificia Universidad Católica de Chile (UC)	Chile	CL13
Universidad Nacional de Colombia	Colombia	CO11
Pontificia Universidad Javeriana	Colombia	CO11
Universidad de los Andes	Colombia	CO11
Ruprecht-Karls-Universität Heidelberg	Germany	DE1
Eberhard Karls Universität Tübingen	Germany	DE1
Ludwig-Maximilians-Universität München	Germany	DE2
Humboldt-Universität zu Berlin	Germany	DE3
Freie Universitaet Berlin	Germany	DE3
University of Göttingen	Germany	DE9
University of Cologne	Germany	DEA
University of Copenhagen	Denmark	DK01
Aarhus University	Denmark	DK04
Complutense University of Madrid	Spain	ES30
Universidad Autónoma de Madrid	Spain	ES30
Universitat Autònoma de Barcelona	Spain	ES51
Universitat de Barcelona	Spain	ES51
Universidad de Sevilla	Spain	ES61
University of Helsinki	Finland	FI1B
Université PSL	France	FR1
Université Paris 1 Panthéon-Sorbonne	France	FR1
Ecole des Hautes Etudes en Sciences Sociales (EHESS)	France	FR1
Sciences Po	France	FR1
University of Bordeaux	France	FRI
Aix-Marseille University	France	FRL
Trinity College Dublin, The University of Dublin	Ireland	IE02
Tel Aviv University	Israel	IL05
Ca' Foscari University of Venice	Italy	ITH3
Alma Mater Studiorum - University of Bologna	Italy	ITH5
Sapienza University of Rome	Italy	ITI4
The University of Tokyo	Japan	JPD
Kyoto University	Japan	JPG
Osaka University	Japan	JPG
Yonsei University	South Korea	KR01
Seoul National University	South Korea	KR01
Universidad Nacional Autónoma de México (UNAM)	Mexico	ME09
Radboud University	Netherlands	NL22
Utrecht University	Netherlands	NL31
University of Amsterdam	Netherlands	NL32
Leiden University	Netherlands	NL33
University of Oslo	Norway	NO01
University of Bergen	Norway	NO05
The University of Auckland	New Zealand	NZ12
Victoria University of Wellington	New Zealand	NZ19
University of Otago	New Zealand	NZ24
Pontificia Universidad Católica del Perú	Peru	PE15
HSE University	Russia	RU10
Stockholm University	Sweden	SE11
Uppsala University	Sweden	SE12
Lund University	Sweden	SE22
Durham University	United Kingdom	UKC
The University of Manchester	United Kingdom	UKD
The University of Sheffield	United Kingdom	UKE
University of Cambridge	United Kingdom	UKH
The London School of Economics and Political Science (LSE)	United Kingdom	UKI
UCL	United Kingdom	UKI
SOAS University of London	United Kingdom	UKI
Goldsmiths, University of London	United Kingdom	UKI
University of Sussex	United Kingdom	UKJ
University of Oxford	United Kingdom	UKJ
University of Bristol	United Kingdom	UKK
The University of Edinburgh	United Kingdom	UKM
University of St Andrews	United Kingdom	UKM
University of Aberdeen	United Kingdom	UKM
The University of Arizona	United States	US04
Arizona State University	United States	US04
University of California, Santa Cruz	United States	US06
Stanford University	United States	US06
University of California, Los Angeles (UCLA)	United States	US06
University of California, Berkeley (UCB)	United States	US06
University of California, Davis	United States	US06
University of California, Irvine	United States	US06
University of California, San Diego (UCSD)	United States	US06
University of Southern California	United States	US06
University of California, Santa Barbara (UCSB)	United States	US06
University of Colorado Boulder	United States	US08
Yale University	United States	US09
University of Florida	United States	US12
Emory University	United States	US13
University of Hawaiʻi at Mānoa	United States	US15
Northwestern University	United States	US17
University of Illinois at Urbana-Champaign	United States	US17
University of Chicago	United States	US17
University of Notre Dame	United States	US18
Indiana University Bloomington	United States	US18
Johns Hopkins University	United States	US24
University of Massachusetts Amherst	United States	US25
Massachusetts Institute of Technology (MIT)	United States	US25
Harvard University	United States	US25
Boston University	United States	US25
Michigan State University	United States	US26
University of Michigan-Ann Arbor	United States	US26
University of Minnesota Twin Cities	United States	US27
Washington University in St. Louis	United States	US29
Princeton University	United States	US34
Columbia University	United States	US36
Cornell University	United States	US36
The New School	United States	US36
New York University (NYU)	United States	US36
City University of New York	United States	US36
Duke University	United States	US37
University of North Carolina, Chapel Hill	United States	US37
The Ohio State University	United States	US39
University of Pittsburgh	United States	US42
Pennsylvania State University	United States	US42
University of Pennsylvania	United States	US42
Brown University	United States	US44
University of Texas at Austin	United States	US48
University of Washington	United States	US53
University of Wisconsin-Madison	United States	US55

## Sheet: Archaeology
Archaeology
Institution	Location	Region ID
University of Vienna	Austria	AT13
Universität Innsbruck	Austria	AT33
University of Wollongong	Australia	AU1
Macquarie University	Australia	AU1
The University of Sydney	Australia	AU1
Monash University	Australia	AU2
La Trobe University	Australia	AU2
The University of Melbourne	Australia	AU2
James Cook University	Australia	AU3
The University of Queensland	Australia	AU3
Flinders University	Australia	AU4
The University of Western Australia	Australia	AU5
The Australian National University	Australia	AU8
Universite libre de Bruxelles	Belgium	BE1
Vrije Universiteit Brussel (VUB)	Belgium	BE1
Ghent University	Belgium	BE2
Université de Liège	Belgium	BE2
KU Leuven	Belgium	BE2
Université catholique de Louvain (UCLouvain)	Belgium	BE3
Universidade Federal do Rio de Janeiro	Brazil	BR19
UNESP	Brazil	BR20
Université Laval	Canada	CA24
Université de Montréal	Canada	CA24
University of Toronto	Canada	CA35
Queen's University at Kingston	Canada	CA35
University of Waterloo	Canada	CA35
Western University	Canada	CA35
University of Alberta	Canada	CA48
University of Calgary	Canada	CA48
University of British Columbia	Canada	CA59
Simon Fraser University	Canada	CA59
University of Geneva	Switzerland	CH01
University of Bern	Switzerland	CH02
University of Basel	Switzerland	CH03
University of Zurich	Switzerland	CH04
Universidad de Tarapaca	Chile	CL01
University of Cyprus (UCY)	Cyprus	CY00
Masaryk University	Czech Republic	CZ06
Ruprecht-Karls-Universität Heidelberg	Germany	DE1
Albert-Ludwigs-Universitaet Freiburg	Germany	DE1
Eberhard Karls Universität Tübingen	Germany	DE1
Ludwig-Maximilians-Universität München	Germany	DE2
Humboldt-Universität zu Berlin	Germany	DE3
Freie Universitaet Berlin	Germany	DE3
Universität Hamburg	Germany	DE6
Goethe-University Frankfurt am Main	Germany	DE7
University of Göttingen	Germany	DE9
Ruhr-Universität Bochum	Germany	DEA
Rheinische Friedrich-Wilhelms-Universität Bonn	Germany	DEA
University of Cologne	Germany	DEA
Westfälische Wilhelms-Universität Münster	Germany	DEA
Johannes Gutenberg Universität Mainz	Germany	DEB
Universität Leipzig	Germany	DED
Martin-Luther-Universität Halle-Wittenberg	Germany	DEE
Christian-Albrechts-University zu Kiel	Germany	DEF
Universität Jena	Germany	DEG
University of Copenhagen	Denmark	DK01
University of Southern Denmark (SDU)	Denmark	DK03
Aarhus University	Denmark	DK04
National and Kapodistrian University of Athens	Greece	EL30
Aristotle University of Thessaloniki	Greece	EL52
Universidade de Santiago de Compostela	Spain	ES11
Universidad Autónoma de Madrid	Spain	ES30
Complutense University of Madrid	Spain	ES30
Universitat Rovira i Virgili	Spain	ES51
Universitat de Barcelona	Spain	ES51
Universitat Autònoma de Barcelona	Spain	ES51
Universitat de Valencia	Spain	ES52
Universidad de Sevilla	Spain	ES61
University of Granada	Spain	ES61
University of Helsinki	Finland	FI1B
Ecole des Hautes Etudes en Sciences Sociales (EHESS)	France	FR1
Université Paris-Nanterre	France	FR1
Université Paris 1 Panthéon-Sorbonne	France	FR1
Sorbonne University	France	FR1
Université PSL	France	FR1
Université de Lille	France	FRE
Université de Strasbourg	France	FRF
University of Bordeaux	France	FRI
Université de Toulouse II-Le Mirail	France	FRJ
Université Grenoble Alpes	France	FRK
Aix-Marseille University	France	FRL
Université Côte d\'Azur	France	FRL
Eötvös Loránd University	Hungary	HU10
University of Galway	Ireland	IE01
University College Cork	Ireland	IE02
University College Dublin	Ireland	IE02
The Hebrew University of Jerusalem	Israel	IL01
University of Haifa	Israel	IL03
Tel Aviv University	Israel	IL05
University of Milan	Italy	ITC4
Politecnico di Milano	Italy	ITC4
Universita' degli Studi di Napoli "L'Orientale"	Italy	ITF3
University of Naples - Federico II	Italy	ITF3
Catania University	Italy	ITG1
Università di Padova	Italy	ITH3
Ca' Foscari University of Venice	Italy	ITH3
Universita' degli Studi di Ferrara	Italy	ITH5
Alma Mater Studiorum - University of Bologna	Italy	ITH5
University of Pisa	Italy	ITI1
University of Siena	Italy	ITI1
University of Florence	Italy	ITI1
Scuola Normale Superiore di Pisa	Italy	ITI1
Sapienza University of Rome	Italy	ITI4
University of Rome "Tor Vergata"	Italy	ITI4
Hokkaido University	Japan	JPA
The University of Tokyo	Japan	JPD
Meiji University	Japan	JPD
Nagoya University	Japan	JPF
Kyoto University	Japan	JPG
Seoul National University	South Korea	KR01
Yonsei University	South Korea	KR01
Korea University	South Korea	KR01
Universidad Nacional Autónoma de México (UNAM)	Mexico	ME09
University of Groningen	Netherlands	NL11
Utrecht University	Netherlands	NL31
University of Amsterdam	Netherlands	NL32
Vrije Universiteit Amsterdam	Netherlands	NL32
Leiden University	Netherlands	NL33
University of Oslo	Norway	NO01
University of Bergen	Norway	NO05
Norwegian University of Science And Technology	Norway	NO06
University of Tromsø The Arctic University of Norway	Norway	NO06
The University of Auckland	New Zealand	NZ12
Victoria University of Wellington	New Zealand	NZ19
University of Otago	New Zealand	NZ24
Pontificia Universidad Católica del Perú	Peru	PE15
Universidad Nacional Mayor de San Marcos	Peru	PE15
University of Warsaw	Poland	PL12
Jagiellonian University	Poland	PL21
Adam Mickiewicz University, Poznań	Poland	PL41
University of Coimbra	Portugal	PT16
Universidade Nova de Lisboa	Portugal	PT17
Lomonosov Moscow State University	Russia	RU10
Saint Petersburg State University	Russia	RU25
Ural Federal University - UrFU	Russia	RU58
Siberian Federal University, SibFU	Russia	RU69
Novosibirsk State University	Russia	RU72
Tomsk State University	Russia	RU74
Stockholm University	Sweden	SE11
Uppsala University	Sweden	SE12
Lund University	Sweden	SE22
University of Ljubljana	Slovenia	SI04
Koç University	Turkey	TR10
Newcastle University	United Kingdom	UKC
Durham University	United Kingdom	UKC
The University of Manchester	United Kingdom	UKD
University of Liverpool	United Kingdom	UKD
The University of Sheffield	United Kingdom	UKE
University of Bradford	United Kingdom	UKE
University of York	United Kingdom	UKE
University of Leicester	United Kingdom	UKF
University of Nottingham	United Kingdom	UKF
University of Birmingham	United Kingdom	UKG
The University of Warwick	United Kingdom	UKG
University of Cambridge	United Kingdom	UKH
King's College London	United Kingdom	UKI
SOAS University of London	United Kingdom	UKI
Royal Holloway University of London	United Kingdom	UKI
UCL	United Kingdom	UKI
University of Reading	United Kingdom	UKJ
University of Oxford	United Kingdom	UKJ
University of Kent	United Kingdom	UKJ
University of Southampton	United Kingdom	UKJ
The University of Exeter	United Kingdom	UKK
Bournemouth University	United Kingdom	UKK
University of Bristol	United Kingdom	UKK
Cardiff University	United Kingdom	UKL
University of Aberdeen	United Kingdom	UKM
University of St Andrews	United Kingdom	UKM
The University of Edinburgh	United Kingdom	UKM
University of Glasgow	United Kingdom	UKM
Queen's University Belfast	United Kingdom	UKN
The University of Alabama	United States	US01
Arizona State University	United States	US04
The University of Arizona	United States	US04
University of California, Davis	United States	US06
University of California, San Diego (UCSD)	United States	US06
University of California, Los Angeles (UCLA)	United States	US06
Stanford University	United States	US06
University of California, Berkeley (UCB)	United States	US06
University of Colorado Boulder	United States	US08
Yale University	United States	US09
George Washington University	United States	US11
University of Florida	United States	US12
The University of Georgia	United States	US13
University of Hawaiʻi at Mānoa	United States	US15
University of Chicago	United States	US17
Northwestern University	United States	US17
Indiana University Bloomington	United States	US18
Purdue University	United States	US18
University of Notre Dame	United States	US18
Tulane University	United States	US22
Johns Hopkins University	United States	US24
Massachusetts Institute of Technology (MIT)	United States	US25
Boston University	United States	US25
University of Massachusetts Amherst	United States	US25
Harvard University	United States	US25
Michigan State University	United States	US26
University of Michigan-Ann Arbor	United States	US26
University of Minnesota Twin Cities	United States	US27
Washington University in St. Louis	United States	US29
Princeton University	United States	US34
Cornell University	United States	US36
Columbia University	United States	US36
New York University (NYU)	United States	US36
University of North Carolina, Chapel Hill	United States	US37
The Ohio State University	United States	US39
University of Cincinnati	United States	US39
Pennsylvania State University	United States	US42
University of Pittsburgh	United States	US42
University of Pennsylvania	United States	US42
Brown University	United States	US44
Rice University	United States	US48
University of Texas at Austin	United States	US48
University of Utah	United States	US49
Washington State University	United States	US53
University of Washington	United States	US53
University of Wisconsin-Madison	United States	US55

## Sheet: Architecture and Built Environm
Architecture and Built Environment
Institution	Location	Region ID
Universidad de Buenos Aires (UBA)	Argentina	AR01
Technische Universität Wien	Austria	AT13
Graz University of Technology	Austria	AT22
The University of Newcastle, Australia (UON)	Australia	AU1
The University of Sydney	Australia	AU1
University of Technology Sydney	Australia	AU1
Western Sydney University	Australia	AU1
The University of New South Wales (UNSW Sydney)	Australia	AU1
Monash University	Australia	AU2
Deakin University	Australia	AU2
The University of Melbourne	Australia	AU2
RMIT University	Australia	AU2
Swinburne University of Technology	Australia	AU2
Griffith University	Australia	AU3
Queensland University of Technology (QUT)	Australia	AU3
The University of Queensland	Australia	AU3
University of South Australia	Australia	AU4
The University of Adelaide	Australia	AU4
The University of Western Australia	Australia	AU5
Curtin University	Australia	AU5
Universite libre de Bruxelles	Belgium	BE1
Vrije Universiteit Brussel (VUB)	Belgium	BE1
KU Leuven	Belgium	BE2
Ghent University	Belgium	BE2
Université catholique de Louvain (UCLouvain)	Belgium	BE3
Universidade Federal de Minas Gerais	Brazil	BR18
Universidade Federal do Rio de Janeiro	Brazil	BR19
Universidade Estadual de Campinas (Unicamp)	Brazil	BR20
Universidade de São Paulo	Brazil	BR20
Universidade Federal de Santa Catarina	Brazil	BR23
McGill University	Canada	CA24
Université de Montréal	Canada	CA24
University of Toronto	Canada	CA35
Ryerson University	Canada	CA35
University of Waterloo	Canada	CA35
University of Calgary	Canada	CA48
University of British Columbia	Canada	CA59
EPFL	Switzerland	CH01
ETH Zurich - Swiss Federal Institute of Technology	Switzerland	CH04
Universidad del Bío-Bío	Chile	CL08
Pontificia Universidad Católica de Chile (UC)	Chile	CL13
Universidad de Chile	Chile	CL13
Universidad de los Andes	Colombia	CO11
Pontificia Universidad Javeriana	Colombia	CO11
Universidad Nacional de Colombia	Colombia	CO11
Czech Technical University in Prague	Czech Republic	CZ01
Brno University of Technology	Czech Republic	CZ06
Universität Stuttgart	Germany	DE1
KIT, Karlsruhe Institute of Technology	Germany	DE1
Technical University of Munich	Germany	DE2
Technische Universität Berlin (TU Berlin)	Germany	DE3
Technical University of Darmstadt	Germany	DE7
Leibniz University Hannover	Germany	DE9
RWTH Aachen University	Germany	DEA
TU Dortmund University	Germany	DEA
Technische Universität Dresden	Germany	DED
University of Copenhagen	Denmark	DK01
Aarhus University	Denmark	DK04
Aalborg University	Denmark	DK05
National Technical University of Athens	Greece	EL30
Aristotle University of Thessaloniki	Greece	EL52
University of Navarra	Spain	ES22
Universidad Politécnica de Madrid (UPM)	Spain	ES30
Universitat Politècnica de Catalunya · BarcelonaTech (UPC)	Spain	ES51
Universitat Politècnica de València	Spain	ES52
Universidad de Sevilla	Spain	ES61
University of Granada	Spain	ES61
Aalto University	Finland	FI1B
Université PSL	France	FR1
Université Paris-Est Créteil	France	FR1
Université Paris 1 Panthéon-Sorbonne	France	FR1
Université Grenoble Alpes	France	FRK
Budapest University of Technology and Economics	Hungary	HU10
University College Dublin	Ireland	IE02
Technion - Israel Institute of Technology	Israel	IL03
Politecnico di Torino	Italy	ITC1
Politecnico di Milano	Italy	ITC4
University of Naples - Federico II	Italy	ITF3
Politecnico di Bari	Italy	ITF4
Universita' IUAV di Venezia	Italy	ITH3
Alma Mater Studiorum - University of Bologna	Italy	ITH5
University of Florence	Italy	ITI1
Università degli studi Roma Tre	Italy	ITI4
Sapienza University of Rome	Italy	ITI4
Hokkaido University	Japan	JPA
Tohoku University	Japan	JPB
The University of Tokyo	Japan	JPD
Keio University	Japan	JPD
Waseda University	Japan	JPD
Tokyo Institute of Technology (Tokyo Tech)	Japan	JPD
Nagoya University	Japan	JPF
Osaka University	Japan	JPG
Kyoto University	Japan	JPG
Kyushu University	Japan	JPJ
Kyung Hee University	South Korea	KR01
Chung-Ang University (CAU)	South Korea	KR01
Sungkyunkwan University(SKKU)	South Korea	KR01
Hanyang University	South Korea	KR01
Hongik University	South Korea	KR01
University of Seoul	South Korea	KR01
Yonsei University	South Korea	KR01
Seoul National University	South Korea	KR01
Ewha Womans University	South Korea	KR01
Korea University	South Korea	KR01
Universidad Nacional Autónoma de México (UNAM)	Mexico	ME09
Universidad Autónoma Metropolitana (UAM)	Mexico	ME09
Tecnológico de Monterrey	Mexico	ME19
University of Twente	Netherlands	NL21
Wageningen University & Research	Netherlands	NL22
Vrije Universiteit Amsterdam	Netherlands	NL32
Delft University of Technology	Netherlands	NL33
Eindhoven University of Technology	Netherlands	NL41
Oslo School of Architecture	Norway	NO01
Norwegian University of Science And Technology	Norway	NO06
The University of Auckland	New Zealand	NZ12
Massey University	New Zealand	NZ18
Victoria University of Wellington	New Zealand	NZ19
Pontificia Universidad Católica del Perú	Peru	PE15
Warsaw University of Technology	Poland	PL12
Cracow University of Technology (Politechnika Krakowska)	Poland	PL21
Gdańsk University of Technology	Poland	PL63
University of Minho	Portugal	PT11
University of Porto	Portugal	PT11
University of Coimbra	Portugal	PT16
University of Lisbon	Portugal	PT17
Saint Petersburg State University of Architecture and Civil Engineering (SpBGASU)	Russia	RU25
KTH Royal Institute of Technology	Sweden	SE11
Lund University	Sweden	SE22
Chalmers University of Technology	Sweden	SE23
Istanbul Technical University	Turkey	TR10
Middle East Technical University	Turkey	TR51
Newcastle University	United Kingdom	UKC
University of Salford	United Kingdom	UKD
University of Liverpool	United Kingdom	UKD
Manchester School of Architecture	United Kingdom	UKD
The University of Sheffield	United Kingdom	UKE
University of Nottingham	United Kingdom	UKF
Loughborough University	United Kingdom	UKF
University of Cambridge	United Kingdom	UKH
University of Westminster	United Kingdom	UKI
The Bartlett School of Architecture | UCL	United Kingdom	UKI
Oxford Brookes University	United Kingdom	UKJ
University of Reading	United Kingdom	UKJ
University of Bath	United Kingdom	UKK
Cardiff University	United Kingdom	UKL
The University of Edinburgh	United Kingdom	UKM
University of Strathclyde	United Kingdom	UKM
University of Glasgow	United Kingdom	UKM
Queen's University Belfast	United Kingdom	UKN
Arizona State University	United States	US04
University of California, Los Angeles (UCLA)	United States	US06
University of California, Santa Barbara (UCSB)	United States	US06
Stanford University	United States	US06
University of Southern California	United States	US06
University of California, Berkeley (UCB)	United States	US06
University of Colorado Boulder	United States	US08
Yale University	United States	US09
Florida International University	United States	US12
University of Florida	United States	US12
Georgia Institute of Technology	United States	US13
University of Illinois at Urbana-Champaign	United States	US17
Illinois Institute of Technology	United States	US17
University of Illinois at Chicago (UIC)	United States	US17
University of Maryland, College Park	United States	US24
Harvard University	United States	US25
Massachusetts Institute of Technology (MIT)	United States	US25
Michigan State University	United States	US26
University of Michigan-Ann Arbor	United States	US26
University of Minnesota Twin Cities	United States	US27
Rutgers University–New Brunswick	United States	US34
Princeton University	United States	US34
Syracuse University	United States	US36
City University of New York	United States	US36
Columbia University	United States	US36
New York University (NYU)	United States	US36
Cornell University	United States	US36
North Carolina State University	United States	US37
The Ohio State University	United States	US39
Pennsylvania State University	United States	US42
Carnegie Mellon University	United States	US42
University of Pennsylvania	United States	US42
University of Texas at Austin	United States	US48
Texas A&M University	United States	US48
Rice University	United States	US48
Virginia Polytechnic Institute and State University	United States	US51
University of Virginia	United States	US51
University of Washington	United States	US53
University of Wisconsin-Madison	United States	US55

## Sheet: Art History
Art History
Institution	Location	Region ID
Universita' IUAV di Venezia	Italy	ITH3
Sapienza University of Rome	Italy	ITI4
Tokyo Institute of Technology (Tokyo Tech)	Japan	JPD
University of Cambridge	United Kingdom	UKH
Royal College of Art	United Kingdom	UKI
The Courtauld Institute of Art	United Kingdom	UKI
UCL	United Kingdom	UKI
Goldsmiths, University of London	United Kingdom	UKI
University of Oxford	United Kingdom	UKJ
University of California, Berkeley (UCB)	United States	US06
University of California, Los Angeles (UCLA)	United States	US06
Yale University	United States	US09
Harvard University	United States	US25
The New School	United States	US36
Columbia University	United States	US36
Pratt Institute	United States	US36
Rhode Island School of Design (RISD)	United States	US44

## Sheet: Art and Design
Art and Design
Institution	Location	Region ID
Universidad de Palermo (UP)	Argentina	AR01
Universidad de Buenos Aires (UBA)	Argentina	AR01
University of Applied Arts Vienna	Austria	AT13
Academy of Fine Arts Vienna	Austria	AT13
Universität für Musik und darstellende Kunst Wien	Austria	AT13
Technische Universität Wien	Austria	AT13
University of Technology Sydney	Australia	AU1
The University of New South Wales (UNSW Sydney)	Australia	AU1
The University of Sydney	Australia	AU1
Swinburne University of Technology	Australia	AU2
The University of Melbourne	Australia	AU2
Monash University	Australia	AU2
RMIT University	Australia	AU2
The University of Queensland	Australia	AU3
Griffith University	Australia	AU3
Queensland University of Technology (QUT)	Australia	AU3
The Australian National University	Australia	AU8
KU Leuven	Belgium	BE2
Universidade Federal do Rio de Janeiro	Brazil	BR19
Pontifícia Universidade Católica do Rio de Janeiro	Brazil	BR19
Universidade Estadual de Campinas (Unicamp)	Brazil	BR20
Universidade de São Paulo	Brazil	BR20
Concordia University	Canada	CA24
Université du Québec	Canada	CA24
OCAD University	Canada	CA35
University of Toronto	Canada	CA35
Ryerson University	Canada	CA35
University of British Columbia	Canada	CA59
Emily Carr University of Art and Design	Canada	CA59
Simon Fraser University	Canada	CA59
Haute école d'art et de design de Genève (HEAD)	Switzerland	CH01
Hochschule für Gestaltung und Kunst Zürich	Switzerland	CH04
Zurich University of the Arts (ZHdK)	Switzerland	CH04
Universidad del Desarrollo (UDD)	Chile	CL13
Pontificia Universidad Católica de Chile (UC)	Chile	CL13
Universidad de Chile	Chile	CL13
Pontificia Universidad Javeriana	Colombia	CO11
Universidad de los Andes	Colombia	CO11
Universidad Nacional de Colombia	Colombia	CO11
Academy of Arts, Architecture and Design Prague	Czech Republic	CZ01
Academy of Fine Arts	Czech Republic	CZ01
Technische Universität Berlin (TU Berlin)	Germany	DE3
Universität der Knste Berlin	Germany	DE3
Bauhaus-Universität Weimar	Germany	DEG
The Royal Danish Academy of Fine Arts - The School of Design	Denmark	DK01
Kolding School of Design	Denmark	DK03
Aarhus University	Denmark	DK04
Aalborg University	Denmark	DK05
Estonian Academy of Arts	Estonia	EE001
Complutense University of Madrid	Spain	ES30
Universidad Politécnica de Madrid (UPM)	Spain	ES30
Universitat Politècnica de Catalunya · BarcelonaTech (UPC)	Spain	ES51
Universitat Politècnica de València	Spain	ES52
Aalto University	Finland	FI1B
École Nationale Supérieure de Création Industrielle, ENSCI Les Ateliers	France	FR1
Strate Ecole de design	France	FR1
Ecole Nationale Supérieure des Arts Décoratifs (ENSAD)	France	FR1
Université Paris 1 Panthéon-Sorbonne	France	FR1
École Nationale Supérieure des Beaux-Arts, Paris	France	FR1
Sorbonne University	France	FR1
École de Design, Nantes, Atlantique	France	FRH
Université de Limoges	France	FRI
National College of Art and Design	Ireland	IE02
Politecnico di Torino	Italy	ITC1
Domus Academy	Italy	ITC4
IED Istituto Europeo di Design	Italy	ITC4
Istituto Marangoni	Italy	ITC4
NABA - Nuova Accademia di Belle Arti	Italy	ITC4
Politecnico di Milano	Italy	ITC4
Universita' IUAV di Venezia	Italy	ITH3
Sapienza University of Rome	Italy	ITI4
University of Tsukuba	Japan	JPC
Musashino University	Japan	JPD
Chiba University	Japan	JPD
The University of Tokyo	Japan	JPD
Kyoto University	Japan	JPG
Kyoto Institute of Technology	Japan	JPG
Kyushu University	Japan	JPJ
Sungkyunkwan University(SKKU)	South Korea	KR01
Seoul National University of Science and Technology	South Korea	KR01
Korea University	South Korea	KR01
Yonsei University	South Korea	KR01
Seoul National University	South Korea	KR01
Kookmin University	South Korea	KR01
Hongik University	South Korea	KR01
Hanyang University	South Korea	KR01
Ewha Womans University	South Korea	KR01
Korea National University of Arts	South Korea	KR01
Universidad Iberoamericana IBERO	Mexico	ME09
Universidad Autónoma Metropolitana (UAM)	Mexico	ME09
Universidad Nacional Autónoma de México (UNAM)	Mexico	ME09
Universidad Anáhuac México	Mexico	ME15
Tecnológico de Monterrey	Mexico	ME19
Utrecht School of the Arts	Netherlands	NL31
Amsterdam School of the Arts	Netherlands	NL32
Royal Academy of Art, The Hague (KABK)	Netherlands	NL33
Delft University of Technology	Netherlands	NL33
Design Academy Eindhoven	Netherlands	NL41
Oslo School of Architecture	Norway	NO01
Oslo National Academy of the Arts	Norway	NO01
Norwegian University of Science And Technology	Norway	NO06
The University of Auckland	New Zealand	NZ12
Auckland University of Technology (AUT)	New Zealand	NZ12
Massey University	New Zealand	NZ18
Pontificia Universidad Católica del Perú	Peru	PE15
Academy of Fine Arts in Warsaw	Poland	PL12
University of Porto	Portugal	PT11
Moscow Architectural Institute	Russia	RU10
HSE University	Russia	RU10
ITMO University	Russia	RU25
Ural Federal University - UrFU	Russia	RU58
Konstfack University College of Arts, Crafts and Design	Sweden	SE11
KTH Royal Institute of Technology	Sweden	SE11
Royal University College of Fine Arts	Sweden	SE11
Malmo University	Sweden	SE22
University of Gothenburg	Sweden	SE23
Umea University	Sweden	SE33
Akdeniz Üniversitesi	Turkey	TR61
Northumbria University at Newcastle	United Kingdom	UKC
Newcastle University	United Kingdom	UKC
Manchester Metropolitan University (MMU)	United Kingdom	UKD
Lancaster University	United Kingdom	UKD
Sheffield Hallam University	United Kingdom	UKE
University of Leeds	United Kingdom	UKE
Loughborough University	United Kingdom	UKF
Nottingham Trent University	United Kingdom	UKF
Birmingham City University	United Kingdom	UKG
Coventry University	United Kingdom	UKG
University of the Arts London	United Kingdom	UKI
The Courtauld Institute of Art	United Kingdom	UKI
Imperial College London	United Kingdom	UKI
Kingston University, London	United Kingdom	UKI
Goldsmiths, University of London	United Kingdom	UKI
Ravensbourne College of Design and Communication	United Kingdom	UKI
UCL	United Kingdom	UKI
Royal College of Art	United Kingdom	UKI
University of Westminster	United Kingdom	UKI
Brunel University London	United Kingdom	UKI
University of Brighton	United Kingdom	UKJ
University of Reading	United Kingdom	UKJ
University of Oxford	United Kingdom	UKJ
Falmouth College of Arts University College Falmouth	United Kingdom	UKK
University of Plymouth	United Kingdom	UKK
The University of Edinburgh	United Kingdom	UKM
Glasgow School of Art (GSA)	United Kingdom	UKM
Edinburgh College of Art (ECA)	United Kingdom	UKM
University of Glasgow	United Kingdom	UKM
University of Dundee	United Kingdom	UKM
University of California, San Diego (UCSD)	United States	US06
California Institute of the Arts	United States	US06
University of Southern California	United States	US06
Stanford University	United States	US06
Art Center College of Design	United States	US06
University of California, Los Angeles (UCLA)	United States	US06
California College of the Arts	United States	US06
University of California, Berkeley (UCB)	United States	US06
Otis College of Art and Design	United States	US06
Yale University	United States	US09
Savannah College of Art and Design	United States	US13
University of Illinois at Urbana-Champaign	United States	US17
University of Illinois at Chicago (UIC)	United States	US17
University of Chicago	United States	US17
School of the Art Institute of Chicago (SAIC)	United States	US17
Maryland Institute College of Art	United States	US24
Massachusetts Institute of Technology (MIT)	United States	US25
Cranbrook Academy of Art	United States	US26
University of Michigan-Ann Arbor	United States	US26
Princeton University	United States	US34
Pratt Institute	United States	US36
Syracuse University	United States	US36
Parsons School of Design at The New School	United States	US36
New York University (NYU)	United States	US36
School of Visual Arts (SVA)	United States	US36
Fashion Institute of Technology (FIT), SUNY	United States	US36
Columbia University	United States	US36
Cornell University	United States	US36
Rochester Institute of Technology (RIT)	United States	US36
Bard College	United States	US36
North Carolina State University	United States	US37
University of Cincinnati	United States	US39
Carnegie Mellon University	United States	US42
Pennsylvania State University	United States	US42
University of Pennsylvania	United States	US42
Brown University	United States	US44
Rhode Island School of Design (RISD)	United States	US44
University of Texas at Austin	United States	US48
University of Washington	United States	US53

## Sheet: Biological Sciences
Biological Sciences
Institution	Location	Region ID
Universidad de Buenos Aires (UBA)	Argentina	AR01
Universidad Nacional de Córdoba - UNC	Argentina	AR02
Universidad Nacional de Rosario (UNR)	Argentina	AR21
University of Veterinary Medicine Vienna	Austria	AT13
University of Vienna	Austria	AT13
Karl-Franzens-Universitaet Graz	Austria	AT22
Medizinische Universität Graz	Austria	AT22
Graz University of Technology	Austria	AT22
Universität Innsbruck	Austria	AT33
The University of Sydney	Australia	AU1
Western Sydney University	Australia	AU1
University of Wollongong	Australia	AU1
University of Technology Sydney	Australia	AU1
Macquarie University	Australia	AU1
The University of Newcastle, Australia (UON)	Australia	AU1
The University of New South Wales (UNSW Sydney)	Australia	AU1
The University of Melbourne	Australia	AU2
Monash University	Australia	AU2
RMIT University	Australia	AU2
Deakin University	Australia	AU2
La Trobe University	Australia	AU2
The University of Queensland	Australia	AU3
James Cook University	Australia	AU3
Queensland University of Technology (QUT)	Australia	AU3
Griffith University	Australia	AU3
The University of Adelaide	Australia	AU4
Flinders University	Australia	AU4
University of South Australia	Australia	AU4
Curtin University	Australia	AU5
Murdoch University	Australia	AU5
The University of Western Australia	Australia	AU5
University of Tasmania	Australia	AU6
The Australian National University	Australia	AU8
Vrije Universiteit Brussel (VUB)	Belgium	BE1
Universite libre de Bruxelles	Belgium	BE1
KU Leuven	Belgium	BE2
Université de Liège	Belgium	BE2
Ghent University	Belgium	BE2
University of Antwerp	Belgium	BE2
Université catholique de Louvain (UCLouvain)	Belgium	BE3
Universidade Federal de Viçosa (UFV)	Brazil	BR18
Universidade Federal de Minas Gerais	Brazil	BR18
Universidade Federal do Rio de Janeiro	Brazil	BR19
Universidade do Estado do Rio de Janeiro (UERJ)	Brazil	BR19
Universidade Federal de São Paulo	Brazil	BR20
Universidade Federal de São Carlos (UFSCar)	Brazil	BR20
Universidade de São Paulo	Brazil	BR20
UNESP	Brazil	BR20
Universidade Estadual de Campinas (Unicamp)	Brazil	BR20
Universidade Federal do Paraná - UFPR	Brazil	BR21
Universidade Federal do Rio Grande Do Sul	Brazil	BR22
Universidade Federal de Santa Catarina	Brazil	BR23
Universidade de Brasília	Brazil	BR24
Dalhousie University	Canada	CA12
Université de Sherbrooke	Canada	CA24
Université du Québec	Canada	CA24
Université Laval	Canada	CA24
Université de Montréal	Canada	CA24
McGill University	Canada	CA24
Western University	Canada	CA35
McMaster University	Canada	CA35
University of Waterloo	Canada	CA35
Queen's University at Kingston	Canada	CA35
University of Guelph	Canada	CA35
University of Ottawa	Canada	CA35
University of Toronto	Canada	CA35
University of Manitoba	Canada	CA46
University of Saskatchewan	Canada	CA47
University of Calgary	Canada	CA48
University of Alberta	Canada	CA48
University of Victoria (UVic)	Canada	CA59
Simon Fraser University	Canada	CA59
University of British Columbia	Canada	CA59
University of Geneva	Switzerland	CH01
EPFL	Switzerland	CH01
University of Lausanne	Switzerland	CH01
University of Bern	Switzerland	CH02
University of Basel	Switzerland	CH03
University of Zurich	Switzerland	CH04
ETH Zurich - Swiss Federal Institute of Technology	Switzerland	CH04
Universidad de Concepción	Chile	CL08
Universidad de Santiago de Chile (USACH)	Chile	CL13
Universidad de Chile	Chile	CL13
Pontificia Universidad Católica de Chile (UC)	Chile	CL13
Universidad Austral de Chile	Chile	CL14
Universidad de Antioquia	Colombia	CO05
Pontificia Universidad Javeriana	Colombia	CO11
Universidad Nacional de Colombia	Colombia	CO11
Universidad de los Andes	Colombia	CO11
Universidad del Rosario	Colombia	CO11
Universidad de Costa Rica	Costa Rica	CR01
Charles University	Czech Republic	CZ01
University of South Bohemia	Czech Republic	CZ03
Masaryk University	Czech Republic	CZ06
Palacký University Olomouc	Czech Republic	CZ07
Universität Konstanz	Germany	DE1
University of Hohenheim	Germany	DE1
KIT, Karlsruhe Institute of Technology	Germany	DE1
University Ulm	Germany	DE1
Albert-Ludwigs-Universitaet Freiburg	Germany	DE1
Eberhard Karls Universität Tübingen	Germany	DE1
Universität Stuttgart	Germany	DE1
Ruprecht-Karls-Universität Heidelberg	Germany	DE1
Julius-Maximilians-Universität Würzburg	Germany	DE2
Friedrich-Alexander-Universität Erlangen-Nürnberg	Germany	DE2
Ludwig-Maximilians-Universität München	Germany	DE2
Technical University of Munich	Germany	DE2
University of Bayreuth	Germany	DE2
Universität Regensburg	Germany	DE2
Humboldt-Universität zu Berlin	Germany	DE3
Technische Universität Berlin (TU Berlin)	Germany	DE3
Freie Universitaet Berlin	Germany	DE3
Universität Potsdam	Germany	DE4
Universität Bremen	Germany	DE5
Universität Hamburg	Germany	DE6
Technical University of Darmstadt	Germany	DE7
Justus-Liebig-University Giessen	Germany	DE7
Goethe-University Frankfurt am Main	Germany	DE7
Philipps-Universität Marburg	Germany	DE7
Universität Rostock	Germany	DE8
Leibniz University Hannover	Germany	DE9
University of Göttingen	Germany	DE9
Technische Universität Braunschweig	Germany	DE9
Westfälische Wilhelms-Universität Münster	Germany	DEA
Universität Duisburg-Essen	Germany	DEA
University of Cologne	Germany	DEA
RWTH Aachen University	Germany	DEA
University Duesseldorf	Germany	DEA
Bielefeld University	Germany	DEA
Ruhr-Universität Bochum	Germany	DEA
TU Dortmund University	Germany	DEA
Rheinische Friedrich-Wilhelms-Universität Bonn	Germany	DEA
Johannes Gutenberg Universität Mainz	Germany	DEB
Universität des Saarlandes	Germany	DEC
Universität Leipzig	Germany	DED
Technische Universität Dresden	Germany	DED
Martin-Luther-Universität Halle-Wittenberg	Germany	DEE
Christian-Albrechts-University zu Kiel	Germany	DEF
Universität Jena	Germany	DEG
University of Copenhagen	Denmark	DK01
Technical University of Denmark	Denmark	DK01
University of Southern Denmark (SDU)	Denmark	DK03
Aarhus University	Denmark	DK04
Aalborg University	Denmark	DK05
University of Tartu	Estonia	EE008
National and Kapodistrian University of Athens	Greece	EL30
National Technical University of Athens	Greece	EL30
University of Crete	Greece	EL43
Aristotle University of Thessaloniki	Greece	EL52
University of Patras	Greece	EL65
Universidade de Vigo	Spain	ES11
Universidade de Santiago de Compostela	Spain	ES11
Universidad de Oviedo	Spain	ES12
University of Navarra	Spain	ES22
Universidad de Zaragoza	Spain	ES24
Universidad Politécnica de Madrid (UPM)	Spain	ES30
Complutense University of Madrid	Spain	ES30
Universidad de Alcalá	Spain	ES30
Universidad Autónoma de Madrid	Spain	ES30
University of Salamanca	Spain	ES41
Universitat de Barcelona	Spain	ES51
Universitat Pompeu Fabra (Barcelona)	Spain	ES51
Universitat Autònoma de Barcelona	Spain	ES51
Universitat de Valencia	Spain	ES52
Universitat Politècnica de València	Spain	ES52
Universidad de Sevilla	Spain	ES61
University of Granada	Spain	ES61
Universidad de Córdoba - España	Spain	ES61
University of Murcia	Spain	ES62
Tampere University	Finland	FI19
University of Helsinki	Finland	FI1B
Aalto University	Finland	FI1B
University of Turku	Finland	FI1C
University of Eastern Finland	Finland	FI1D
University of Oulu	Finland	FI1D
Sorbonne University	France	FR1
Université Paris-Est Créteil	France	FR1
Université Paris-Saclay	France	FR1
Université de Paris-Cité	France	FR1
Université PSL	France	FR1
Institut Polytechnique de Paris	France	FR1
Université François-Rabelais, Tours	France	FRB
Université de Lille	France	FRE
Université de Strasbourg	France	FRF
Université de Rennes 1	France	FRH
Université de Nantes	France	FRH
University of Bordeaux	France	FRI
Université de Montpellier	France	FRJ
Université Paul Sabatier Toulouse III	France	FRJ
École Normale Supérieure de Lyon	France	FRK
Université Grenoble Alpes	France	FRK
Institut National des Sciences Appliquées de Lyon (INSA)	France	FRK
Université Claude Bernard Lyon 1	France	FRK
Université Côte d\'Azur	France	FRL
Aix-Marseille University	France	FRL
University of Zagreb	Croatia	HR04
Eötvös Loránd University	Hungary	HU10
University of Debrecen	Hungary	HU32
University of Szeged	Hungary	HU33
University of Galway	Ireland	IE01
Royal College of Surgeons in Ireland (RCSI)	Ireland	IE02
University College Dublin	Ireland	IE02
Trinity College Dublin, The University of Dublin	Ireland	IE02
Dublin City University	Ireland	IE02
University College Cork	Ireland	IE02
The Hebrew University of Jerusalem	Israel	IL01
Technion - Israel Institute of Technology	Israel	IL03
Weizmann Institute of Science	Israel	IL04
Tel Aviv University	Israel	IL05
Ben-Gurion University of The Negev	Israel	IL06
Politecnico di Torino	Italy	ITC1
University of Turin	Italy	ITC1
University of Genoa	Italy	ITC3
University of Milan	Italy	ITC4
Università Vita-Salute San Raffaele	Italy	ITC4
Università degli Studi di Pavia	Italy	ITC4
University of Milano-Bicocca	Italy	ITC4
University of Naples - Federico II	Italy	ITF3
University of Bari	Italy	ITF4
University of Messina (UniME)	Italy	ITG1
University of Palermo	Italy	ITG1
Catania University	Italy	ITG1
University of Trento	Italy	ITH2
Università di Padova	Italy	ITH3
Verona University	Italy	ITH3
University of Trieste	Italy	ITH4
University of Parma	Italy	ITH5
University of Modena and Reggio Emilia	Italy	ITH5
Alma Mater Studiorum - University of Bologna	Italy	ITH5
University of Siena	Italy	ITI1
Scuola Superiore Sant'Anna Pisa	Italy	ITI1
University of Pisa	Italy	ITI1
University of Florence	Italy	ITI1
Università degli Studi di Perugia	Italy	ITI2
Universita' Politecnica delle Marche	Italy	ITI3
University of Rome "Tor Vergata"	Italy	ITI4
Sapienza University of Rome	Italy	ITI4
Hokkaido University	Japan	JPA
Tohoku University	Japan	JPB
University of Tsukuba	Japan	JPC
Chiba University	Japan	JPD
Waseda University	Japan	JPD
Keio University	Japan	JPD
Tokyo University of Science	Japan	JPD
The University of Tokyo	Japan	JPD
Tokyo Institute of Technology (Tokyo Tech)	Japan	JPD
Tokyo University of Agriculture and Technology	Japan	JPD
Kanazawa University	Japan	JPE
Nagoya University	Japan	JPF
Nara Institute of Science and Technology	Japan	JPG
Kyoto University	Japan	JPG
Osaka University	Japan	JPG
Kobe University	Japan	JPG
Hiroshima University	Japan	JPH
Okayama University	Japan	JPH
Nagasaki University	Japan	JPJ
Kumamoto University	Japan	JPJ
Kyushu University	Japan	JPJ
Korea University	South Korea	KR01
Konkuk University	South Korea	KR01
Sungkyunkwan University(SKKU)	South Korea	KR01
Chung-Ang University (CAU)	South Korea	KR01
Ajou University	South Korea	KR01
Yonsei University	South Korea	KR01
Kyung Hee University	South Korea	KR01
Seoul National University	South Korea	KR01
Ewha Womans University	South Korea	KR01
Inha University	South Korea	KR01
Hanyang University	South Korea	KR01
University of Ulsan	South Korea	KR02
Kyungpook National University	South Korea	KR02
Ulsan National Institute of Science and Technology (UNIST)	South Korea	KR02
Pusan National University	South Korea	KR02
Pohang University of Science And Technology (POSTECH)	South Korea	KR03
Chonnam National University	South Korea	KR04
Jeonbuk National University	South Korea	KR04
Gwangju Institute of Science and Technology (GIST)	South Korea	KR04
KAIST - Korea Advanced Institute of Science & Technology	South Korea	KR05
Chungnam National University	South Korea	KR05
Universidad Autónoma Metropolitana (UAM)	Mexico	ME09
Instituto Politécnico Nacional (IPN)	Mexico	ME09
Universidad Nacional Autónoma de México (UNAM)	Mexico	ME09
Universidad de Guadalajara (UDG)	Mexico	ME14
Tecnológico de Monterrey	Mexico	ME19
Universidad Autónoma de Nuevo León	Mexico	ME19
University of Groningen	Netherlands	NL11
Radboud University	Netherlands	NL22
Wageningen University & Research	Netherlands	NL22
Utrecht University	Netherlands	NL31
University of Amsterdam	Netherlands	NL32
Vrije Universiteit Amsterdam	Netherlands	NL32
Leiden University	Netherlands	NL33
Erasmus University Rotterdam	Netherlands	NL33
Delft University of Technology	Netherlands	NL33
Eindhoven University of Technology	Netherlands	NL41
Maastricht University	Netherlands	NL42
Norwegian University of Life Sciences (UMB)	Norway	NO01
University of Oslo	Norway	NO01
University of Bergen	Norway	NO05
Norwegian University of Science And Technology	Norway	NO06
University of Tromsø The Arctic University of Norway	Norway	NO06
The University of Auckland	New Zealand	NZ12
Massey University	New Zealand	NZ18
Victoria University of Wellington	New Zealand	NZ19
University of Canterbury | Te Whare Wānanga o Waitaha	New Zealand	NZ23
University of Otago	New Zealand	NZ24
University of Warsaw	Poland	PL12
Warsaw University of Life Sciences – SGGW (WULS-SGGW)	Poland	PL12
Jagiellonian University	Poland	PL21
Adam Mickiewicz University, Poznań	Poland	PL41
University of Wroclaw	Poland	PL51
University of Minho	Portugal	PT11
University of Porto	Portugal	PT11
University of Aveiro	Portugal	PT16
University of Coimbra	Portugal	PT16
Universidade Nova de Lisboa	Portugal	PT17
University of Lisbon	Portugal	PT17
Moscow Institute of Physics and Technology (MIPT / Moscow Phystech)	Russia	RU10
Sechenov University	Russia	RU10
Lomonosov Moscow State University	Russia	RU10
RUDN University	Russia	RU10
Skolkovo Institute of Science and Technology	Russia	RU10
Saint Petersburg State University	Russia	RU25
ITMO University	Russia	RU25
Kazan (Volga region) Federal University	Russia	RU46
Novosibirsk State University	Russia	RU72
Tomsk State University	Russia	RU74
Karolinska Institute	Sweden	SE11
Stockholm University	Sweden	SE11
KTH Royal Institute of Technology	Sweden	SE11
Uppsala University	Sweden	SE12
Linköping University	Sweden	SE12
Swedish University of Agricultural Sciences	Sweden	SE12
Lund University	Sweden	SE22
Chalmers University of Technology	Sweden	SE23
University of Gothenburg	Sweden	SE23
Umea University	Sweden	SE33
University of Ljubljana	Slovenia	SI04
Marmara University	Turkey	TR10
Istanbul University	Turkey	TR10
Koç University	Turkey	TR10
Gazi Üniversitesi	Turkey	TR51
Ankara Üniversitesi	Turkey	TR51
Hacettepe University	Turkey	TR51
Middle East Technical University	Turkey	TR51
Bilkent University	Turkey	TR51
Durham University	United Kingdom	UKC
Newcastle University	United Kingdom	UKC
The University of Manchester	United Kingdom	UKD
University of Liverpool	United Kingdom	UKD
Lancaster University	United Kingdom	UKD
Liverpool John Moores University	United Kingdom	UKD
The University of Sheffield	United Kingdom	UKE
University of York	United Kingdom	UKE
University of Leeds	United Kingdom	UKE
Loughborough University	United Kingdom	UKF
University of Leicester	United Kingdom	UKF
University of Nottingham	United Kingdom	UKF
University of Birmingham	United Kingdom	UKG
The University of Warwick	United Kingdom	UKG
Essex, University of	United Kingdom	UKH
University of East Anglia (UEA)	United Kingdom	UKH
University of Cambridge	United Kingdom	UKH
Royal Veterinary College, University of London	United Kingdom	UKI
UCL	United Kingdom	UKI
Queen Mary University of London	United Kingdom	UKI
Imperial College London	United Kingdom	UKI
King's College London	United Kingdom	UKI
London School of Hygiene & Tropical Medicine	United Kingdom	UKI
University of Sussex	United Kingdom	UKJ
Oxford Brookes University	United Kingdom	UKJ
University of Surrey	United Kingdom	UKJ
University of Oxford	United Kingdom	UKJ
University of Southampton	United Kingdom	UKJ
University of Reading	United Kingdom	UKJ
University of Kent	United Kingdom	UKJ
University of Bristol	United Kingdom	UKK
University of Plymouth	United Kingdom	UKK
University of Bath	United Kingdom	UKK
The University of Exeter	United Kingdom	UKK
Bangor University	United Kingdom	UKL
Cardiff University	United Kingdom	UKL
Swansea University	United Kingdom	UKL
University of St Andrews	United Kingdom	UKM
University of Glasgow	United Kingdom	UKM
The University of Edinburgh	United Kingdom	UKM
University of Aberdeen	United Kingdom	UKM
University of Dundee	United Kingdom	UKM
University of Strathclyde	United Kingdom	UKM
Heriot-Watt University	United Kingdom	UKM
University of Stirling	United Kingdom	UKM
Queen's University Belfast	United Kingdom	UKN
Ulster University	United Kingdom	UKN
University of Alabama, Birmingham	United States	US01
Auburn University	United States	US01
Arizona State University	United States	US04
The University of Arizona	United States	US04
University of Arkansas Fayetteville	United States	US05
University of California, Irvine	United States	US06
University of California, Riverside	United States	US06
California Institute of Technology (Caltech)	United States	US06
University of Southern California	United States	US06
Stanford University	United States	US06
University of California, Santa Barbara (UCSB)	United States	US06
University of California, San Diego (UCSD)	United States	US06
University of California, Santa Cruz	United States	US06
University of California, Davis	United States	US06
University of California, Los Angeles (UCLA)	United States	US06
University of California, Berkeley (UCB)	United States	US06
The Scripps Research Institute (TSRI)	United States	US06
University of California, San Francisco (UCSF)	United States	US06
University of Colorado Boulder	United States	US08
Colorado State University	United States	US08
University of Colorado, Denver	United States	US08
Yale University	United States	US09
University of Connecticut	United States	US09
University of Delaware	United States	US10
George Washington University	United States	US11
Georgetown University	United States	US11
University of South Florida	United States	US12
Florida State University	United States	US12
Florida International University	United States	US12
University of Florida	United States	US12
University of Miami	United States	US12
University of Central Florida	United States	US12
Georgia Institute of Technology	United States	US13
Georgia State University	United States	US13
The University of Georgia	United States	US13
Emory University	United States	US13
University of Hawaiʻi at Mānoa	United States	US15
University of Chicago	United States	US17
Northwestern University	United States	US17
University of Illinois at Chicago (UIC)	United States	US17
University of Illinois at Urbana-Champaign	United States	US17
University of Notre Dame	United States	US18
Indiana University–Purdue University Indianapolis	United States	US18
Indiana University Bloomington	United States	US18
Purdue University	United States	US18
Iowa State University	United States	US19
University of Iowa	United States	US19
Kansas State University	United States	US20
University of Kansas	United States	US20
University of Kentucky	United States	US21
Louisiana State University	United States	US22
Tulane University	United States	US22
University of Maryland, College Park	United States	US24
Johns Hopkins University	United States	US24
University of Maryland, Baltimore County	United States	US24
University of Maryland, Baltimore	United States	US24
Brandeis University	United States	US25
Massachusetts Institute of Technology (MIT)	United States	US25
Boston University	United States	US25
Harvard University	United States	US25
Tufts University	United States	US25
University of Massachusetts Boston	United States	US25
University of Massachusetts Medical School - Worcester	United States	US25
University of Massachusetts Amherst	United States	US25
Northeastern University	United States	US25
University of Michigan-Ann Arbor	United States	US26
Wayne State University	United States	US26
Michigan State University	United States	US26
University of Minnesota Twin Cities	United States	US27
Mayo Medical School	United States	US27
Washington University in St. Louis	United States	US29
University of Missouri, Columbia	United States	US29
University of Nebraska - Lincoln	United States	US31
Dartmouth College	United States	US33
Rutgers University–New Brunswick	United States	US34
Princeton University	United States	US34
Rutgers University–Newark	United States	US34
University of New Mexico	United States	US35
Stony Brook University, State University of New York	United States	US36
Yeshiva University	United States	US36
Columbia University	United States	US36
New York University (NYU)	United States	US36
Icahn School of Medicine at Mount Sinai	United States	US36
Cornell University	United States	US36
University of Rochester	United States	US36
University at Buffalo SUNY	United States	US36
Rockefeller University	United States	US36
City University of New York	United States	US36
University of North Carolina, Chapel Hill	United States	US37
North Carolina State University	United States	US37
Wake Forest University	United States	US37
Duke University	United States	US37
Case Western Reserve University	United States	US39
The Ohio State University	United States	US39
University of Cincinnati	United States	US39
Oklahoma State University	United States	US40
University of Oklahoma	United States	US40
University of Oregon	United States	US41
Oregon Health & Science University (OHSU)	United States	US41
Oregon State University	United States	US41
Drexel University	United States	US42
Carnegie Mellon University	United States	US42
University of Pennsylvania	United States	US42
Thomas Jefferson University	United States	US42
University of Pittsburgh	United States	US42
Pennsylvania State University	United States	US42
Temple University	United States	US42
Brown University	United States	US44
University of South Carolina	United States	US45
Vanderbilt University	United States	US47
The University of Tennessee, Knoxville	United States	US47
The University of Texas Health Science Center at Houston	United States	US48
University of Texas at Austin	United States	US48
University of Texas Dallas	United States	US48
Rice University	United States	US48
Texas Tech University	United States	US48
The University of Texas Southwestern Medical Center at Dallas	United States	US48
Baylor College of Medicine	United States	US48
The University of Texas M. D. Anderson Cancer Center	United States	US48
Texas A&M University	United States	US48
University of Houston	United States	US48
University of Utah	United States	US49
University of Virginia	United States	US51
Virginia Commonwealth University	United States	US51
Virginia Polytechnic Institute and State University	United States	US51
University of Washington	United States	US53
Washington State University	United States	US53
Medical College of Wisconsin	United States	US55
University of Wisconsin-Madison	United States	US55

## Sheet: Business and Management Studies
Business and Management Studies
Institution	Location	Region ID
Universidad de Buenos Aires (UBA)	Argentina	AR01
Universidad Austral	Argentina	AR01
Universidad Torcuato Di Tella	Argentina	AR01
Technische Universität Wien	Austria	AT13
WU (Vienna University of Economics and Business)	Austria	AT13
Central European University	Austria	AT13
University of Vienna	Austria	AT13
Johannes Kepler University Linz	Austria	AT31
Universität Innsbruck	Austria	AT33
The University of New South Wales (UNSW Sydney)	Australia	AU1
University of Technology Sydney	Australia	AU1
Western Sydney University	Australia	AU1
Macquarie University	Australia	AU1
The University of Newcastle, Australia (UON)	Australia	AU1
The University of Sydney	Australia	AU1
University of Wollongong	Australia	AU1
La Trobe University	Australia	AU2
The University of Melbourne	Australia	AU2
Monash University	Australia	AU2
RMIT University	Australia	AU2
Deakin University	Australia	AU2
Swinburne University of Technology	Australia	AU2
Queensland University of Technology (QUT)	Australia	AU3
Griffith University	Australia	AU3
The University of Queensland	Australia	AU3
University of South Australia	Australia	AU4
The University of Adelaide	Australia	AU4
The University of Western Australia	Australia	AU5
Edith Cowan University	Australia	AU5
Curtin University	Australia	AU5
The Australian National University	Australia	AU8
Vrije Universiteit Brussel (VUB)	Belgium	BE1
Universite libre de Bruxelles	Belgium	BE1
Ghent University	Belgium	BE2
University of Antwerp	Belgium	BE2
KU Leuven	Belgium	BE2
Vlerick Leuven Gent Management School	Belgium	BE2
Université catholique de Louvain (UCLouvain)	Belgium	BE3
Universidade Federal de Minas Gerais	Brazil	BR18
Fundação Getulio Vargas	Brazil	BR19
Universidade de São Paulo	Brazil	BR20
Universidade Federal de São Carlos (UFSCar)	Brazil	BR20
UNESP	Brazil	BR20
Universidade Federal do Paraná - UFPR	Brazil	BR21
Universidade Federal do Rio Grande Do Sul	Brazil	BR22
Universidade Federal de Santa Catarina	Brazil	BR23
Université de Montréal	Canada	CA24
Université Laval	Canada	CA24
McGill University	Canada	CA24
Concordia University	Canada	CA24
Université du Québec	Canada	CA24
Ryerson University	Canada	CA35
McMaster University	Canada	CA35
University of Waterloo	Canada	CA35
Carleton University	Canada	CA35
University of Toronto	Canada	CA35
Wilfrid Laurier University	Canada	CA35
York University	Canada	CA35
Western University	Canada	CA35
University of Ottawa	Canada	CA35
Queen's University at Kingston	Canada	CA35
Brock University	Canada	CA35
University of Alberta	Canada	CA48
University of Calgary	Canada	CA48
Simon Fraser University	Canada	CA59
University of British Columbia	Canada	CA59
University of Victoria (UVic)	Canada	CA59
IMD	Switzerland	CH01
EHL Hospitality Business School	Switzerland	CH01
University of Geneva	Switzerland	CH01
University of Lausanne	Switzerland	CH01
University of Bern	Switzerland	CH02
University of Zurich	Switzerland	CH04
University of St.Gallen (HSG)	Switzerland	CH05
Pontificia Universidad Católica de Valparaíso	Chile	CL05
Universidad Adolfo Ibáñez	Chile	CL13
Universidad Diego Portales (UDP)	Chile	CL13
Pontificia Universidad Católica de Chile (UC)	Chile	CL13
Universidad del Desarrollo (UDD)	Chile	CL13
Universidad de Santiago de Chile (USACH)	Chile	CL13
Universidad de Chile	Chile	CL13
Universidad de los Andes - Chile	Chile	CL13
Universidad EAFIT	Colombia	CO05
Universidad del Norte	Colombia	CO08
Pontificia Universidad Javeriana	Colombia	CO11
Universidad Externado de Colombia	Colombia	CO11
Universidad Nacional de Colombia	Colombia	CO11
Universidad del Rosario	Colombia	CO11
Universidad de los Andes	Colombia	CO11
INCAE Business School	Costa Rica	CR01
University of Cyprus (UCY)	Cyprus	CY00
Universität Mannheim	Germany	DE1
Ludwig-Maximilians-Universität München	Germany	DE2
Friedrich-Alexander-Universität Erlangen-Nürnberg	Germany	DE2
Technical University of Munich	Germany	DE2
Humboldt-Universität zu Berlin	Germany	DE3
Freie Universitaet Berlin	Germany	DE3
Technische Universität Hamburg-Harburg	Germany	DE6
Goethe-University Frankfurt am Main	Germany	DE7
European Business School	Germany	DE7
University of Göttingen	Germany	DE9
University of Cologne	Germany	DEA
RWTH Aachen University	Germany	DEA
Westfälische Wilhelms-Universität Münster	Germany	DEA
WHU Otto Beisheim School of Management - Koblenz	Germany	DEB
Copenhagen Business School	Denmark	DK01
Technical University of Denmark	Denmark	DK01
University of Southern Denmark (SDU)	Denmark	DK03
Aarhus University	Denmark	DK04
Aalborg University	Denmark	DK05
Tallinn University of Technology (TalTech)	Estonia	EE001
National and Kapodistrian University of Athens	Greece	EL30
Athens University of Economics and Business	Greece	EL30
Aristotle University of Thessaloniki	Greece	EL52
University of Deusto	Spain	ES21
IESE Business School | Universidad de Navarra	Spain	ES22
Universidad de Zaragoza	Spain	ES24
Universidad Pontificia Comillas	Spain	ES30
Complutense University of Madrid	Spain	ES30
ESIC Business & Marketing School	Spain	ES30
Universidad Carlos III de Madrid (UC3M)	Spain	ES30
Universidad Autónoma de Madrid	Spain	ES30
IE University	Spain	ES30
University of Salamanca	Spain	ES41
Universitat Pompeu Fabra (Barcelona)	Spain	ES51
ESADE Business School | Universitat Ramon Llull	Spain	ES51
Universitat Politècnica de Catalunya · BarcelonaTech (UPC)	Spain	ES51
Universitat de Barcelona	Spain	ES51
Universitat Autònoma de Barcelona	Spain	ES51
Universitat de Valencia	Spain	ES52
Universitat Politècnica de València	Spain	ES52
Universidad de Sevilla	Spain	ES61
University of Granada	Spain	ES61
Tampere University	Finland	FI19
University of Jyväskylä	Finland	FI19
Aalto University	Finland	FI1B
Hanken School of Economics	Finland	FI1B
Lappeenranta-Lahti University of Technology LUT	Finland	FI1C
University of Turku	Finland	FI1C
EMLYON Business School	France	FR1
Université Paris 1 Panthéon-Sorbonne	France	FR1
Institut Polytechnique de Paris	France	FR1
EDHEC Business School	France	FR1
ESCP Europe	France	FR1
ESSEC Business School, Paris	France	FR1
Université PSL	France	FR1
HEC Paris	France	FR1
KEDGE Business School	France	FR1
Sorbonne University	France	FR1
INSEAD (France)	France	FR1
NEOMA Business School	France	FRC
IMT Atlantique	France	FRH
Université Toulouse 1 Capitole	France	FRJ
Grenoble Ecole de Management	France	FRK
Université Jean Moulin Lyon 3	France	FRK
Université Côte d\'Azur	France	FRL
University of Zagreb	Croatia	HR04
Budapest University of Technology and Economics	Hungary	HU10
Corvinus University of Budapest	Hungary	HU10
University of Galway	Ireland	IE01
University of Limerick	Ireland	IE02
University College Dublin	Ireland	IE02
University College Cork	Ireland	IE02
Dublin City University	Ireland	IE02
Trinity College Dublin, The University of Dublin	Ireland	IE02
Technological University Dublin	Ireland	IE02
The Hebrew University of Jerusalem	Israel	IL01
Technion - Israel Institute of Technology	Israel	IL03
Tel Aviv University	Israel	IL05
University of Turin	Italy	ITC1
Politecnico di Torino	Italy	ITC1
Università Cattolica del Sacro Cuore	Italy	ITC4
Università Commerciale Luigi Bocconi	Italy	ITC4
Politecnico di Milano	Italy	ITC4
University of Naples - Federico II	Italy	ITF3
Ca' Foscari University of Venice	Italy	ITH3
Alma Mater Studiorum - University of Bologna	Italy	ITH5
Scuola Superiore Sant'Anna Pisa	Italy	ITI1
University of Rome "Tor Vergata"	Italy	ITI4
Luiss Guido Carli University	Italy	ITI4
International University of Japan	Japan	JPD
Keio University	Japan	JPD
The University of Tokyo	Japan	JPD
Waseda University	Japan	JPD
Hitotsubashi University	Japan	JPD
Ritsumeikan University	Japan	JPG
Kyoto University	Japan	JPG
Kobe University	Japan	JPG
Osaka University	Japan	JPG
Kyushu University	Japan	JPJ
Kyung Hee University	South Korea	KR01
Seoul National University	South Korea	KR01
Yonsei University	South Korea	KR01
Inha University	South Korea	KR01
Korea University	South Korea	KR01
Ewha Womans University	South Korea	KR01
Hanyang University	South Korea	KR01
Sungkyunkwan University(SKKU)	South Korea	KR01
HUFS - Hankuk (Korea) University of Foreign Studies	South Korea	KR01
Ajou University	South Korea	KR01
Sogang University	South Korea	KR01
Chung-Ang University (CAU)	South Korea	KR01
Ulsan National Institute of Science and Technology (UNIST)	South Korea	KR02
KAIST - Korea Advanced Institute of Science & Technology	South Korea	KR05
Riga Technical University	Latvia	LV006
Instituto Tecnológico Autónomo de México (ITAM)	Mexico	ME09
Universidad Nacional Autónoma de México (UNAM)	Mexico	ME09
Universidad Panamericana (UP)	Mexico	ME09
Instituto Politécnico Nacional (IPN)	Mexico	ME09
Universidad de Guadalajara (UDG)	Mexico	ME14
Universidad Anáhuac México	Mexico	ME15
Universidad de Monterrey (UDEM)	Mexico	ME19
Tecnológico de Monterrey	Mexico	ME19
Universidad de las Américas Puebla (UDLAP)	Mexico	ME21
University of Groningen	Netherlands	NL11
University of Twente	Netherlands	NL21
Radboud University	Netherlands	NL22
Wageningen University & Research	Netherlands	NL22
Vrije Universiteit Amsterdam	Netherlands	NL32
University of Amsterdam	Netherlands	NL32
Erasmus University Rotterdam	Netherlands	NL33
Tilburg University	Netherlands	NL41
Eindhoven University of Technology	Netherlands	NL41
Maastricht University	Netherlands	NL42
Maastricht School of Management	Netherlands	NL42
BI Norwegian Business School	Norway	NO01
Norwegian School of Economics and Business Administration	Norway	NO05
Norwegian University of Science And Technology	Norway	NO06
The University of Auckland	New Zealand	NZ12
Auckland University of Technology (AUT)	New Zealand	NZ12
University of Waikato	New Zealand	NZ13
Massey University	New Zealand	NZ18
Victoria University of Wellington	New Zealand	NZ19
University of Canterbury | Te Whare Wānanga o Waitaha	New Zealand	NZ23
University of Otago	New Zealand	NZ24
Universidad del Pacífico	Peru	PE15
Universidad ESAN	Peru	PE15
Pontificia Universidad Católica del Perú	Peru	PE15
University of Warsaw	Poland	PL12
Kozminski University	Poland	PL12
Warsaw School of Economics (SGH)	Poland	PL12
Warsaw University of Technology	Poland	PL12
Jagiellonian University	Poland	PL21
Poznan University of Economics and Business	Poland	PL41
University of Porto	Portugal	PT11
University of Coimbra	Portugal	PT16
ISCTE - Instituto Universitario de Lisboa	Portugal	PT17
University of Lisbon	Portugal	PT17
Universidade Nova de Lisboa	Portugal	PT17
Babes-Bolyai University	Romania	RO11
Bucharest University of Economic Studies	Romania	RO32
Plekhanov Russian University of Economics	Russia	RU10
RUDN University	Russia	RU10
HSE University	Russia	RU10
Financial University under the Government of the Russian Federation	Russia	RU10
MGIMO University	Russia	RU10
Russian Presidential Academy of National Economy and Public Administration	Russia	RU10
Lomonosov Moscow State University	Russia	RU10
ITMO University	Russia	RU25
Peter the Great St. Petersburg Polytechnic University	Russia	RU25
Saint Petersburg State University	Russia	RU25
Kazan (Volga region) Federal University	Russia	RU46
Ural Federal University - UrFU	Russia	RU58
Stockholm School of Economics	Sweden	SE11
Stockholm University	Sweden	SE11
Linköping University	Sweden	SE12
Uppsala University	Sweden	SE12
Lund University	Sweden	SE22
University of Gothenburg	Sweden	SE23
University of Ljubljana	Slovenia	SI04
Istanbul Technical University	Turkey	TR10
Koç University	Turkey	TR10
Istanbul University	Turkey	TR10
Sabanci University	Turkey	TR10
Bilkent University	Turkey	TR51
Middle East Technical University	Turkey	TR51
Hacettepe University	Turkey	TR51
Northumbria University at Newcastle	United Kingdom	UKC
Durham University	United Kingdom	UKC
Newcastle University	United Kingdom	UKC
Lancaster University	United Kingdom	UKD
The University of Manchester	United Kingdom	UKD
Manchester Metropolitan University (MMU)	United Kingdom	UKD
University of Liverpool	United Kingdom	UKD
University of Hull	United Kingdom	UKE
The University of Sheffield	United Kingdom	UKE
University of Leeds	United Kingdom	UKE
University of York	United Kingdom	UKE
University of Huddersfield	United Kingdom	UKE
University of Bradford	United Kingdom	UKE
University of Leicester	United Kingdom	UKF
Nottingham Trent University	United Kingdom	UKF
Loughborough University	United Kingdom	UKF
University of Derby	United Kingdom	UKF
University of Nottingham	United Kingdom	UKF
Coventry University	United Kingdom	UKG
The University of Warwick	United Kingdom	UKG
University of Birmingham	United Kingdom	UKG
Aston University	United Kingdom	UKG
Essex, University of	United Kingdom	UKH
University of Cambridge	United Kingdom	UKH
University of East Anglia (UEA)	United Kingdom	UKH
Cranfield University	United Kingdom	UKH
Royal Holloway University of London	United Kingdom	UKI
Brunel University London	United Kingdom	UKI
London Business School	United Kingdom	UKI
Kingston University, London	United Kingdom	UKI
Middlesex University	United Kingdom	UKI
SOAS University of London	United Kingdom	UKI
City, University of London	United Kingdom	UKI
Queen Mary University of London	United Kingdom	UKI
The London School of Economics and Political Science (LSE)	United Kingdom	UKI
Imperial College London	United Kingdom	UKI
UCL	United Kingdom	UKI
King's College London	United Kingdom	UKI
University of Kent	United Kingdom	UKJ
University of Portsmouth	United Kingdom	UKJ
University of Reading	United Kingdom	UKJ
Oxford Brookes University	United Kingdom	UKJ
University of Surrey	United Kingdom	UKJ
University of Oxford	United Kingdom	UKJ
University of Southampton	United Kingdom	UKJ
University of Sussex	United Kingdom	UKJ
University of Bath	United Kingdom	UKK
The University of Exeter	United Kingdom	UKK
University of Bristol	United Kingdom	UKK
University of the West of England	United Kingdom	UKK
Bournemouth University	United Kingdom	UKK
University of Plymouth	United Kingdom	UKK
Cardiff University	United Kingdom	UKL
Swansea University	United Kingdom	UKL
University of St Andrews	United Kingdom	UKM
University of Strathclyde	United Kingdom	UKM
University of Glasgow	United Kingdom	UKM
The University of Edinburgh	United Kingdom	UKM
University of Stirling	United Kingdom	UKM
University of Aberdeen	United Kingdom	UKM
Heriot-Watt University	United Kingdom	UKM
Queen's University Belfast	United Kingdom	UKN
The University of Alabama	United States	US01
Auburn University	United States	US01
University of South Alabama (USA)	United States	US01
The University of Arizona	United States	US04
Arizona State University	United States	US04
University of Southern California	United States	US06
University of California, Berkeley (UCB)	United States	US06
University of California, San Diego (UCSD)	United States	US06
University of California, Irvine	United States	US06
University of California, Davis	United States	US06
University of California, Los Angeles (UCLA)	United States	US06
California Institute of Technology (Caltech)	United States	US06
Stanford University	United States	US06
University of Colorado Boulder	United States	US08
Yale University	United States	US09
George Washington University	United States	US11
American University	United States	US11
Georgetown University	United States	US11
University of South Florida	United States	US12
Florida State University	United States	US12
Florida Atlantic University - Boca Raton	United States	US12
University of Florida	United States	US12
Florida International University	United States	US12
University of Miami	United States	US12
Emory University	United States	US13
The University of Georgia	United States	US13
Georgia Institute of Technology	United States	US13
Georgia State University	United States	US13
University of Hawaiʻi at Mānoa	United States	US15
Loyola University Chicago	United States	US17
DePaul University	United States	US17
University of Illinois at Urbana-Champaign	United States	US17
Northwestern University	United States	US17
University of Chicago	United States	US17
University of Illinois at Chicago (UIC)	United States	US17
University of Notre Dame	United States	US18
Purdue University	United States	US18
Indiana University Bloomington	United States	US18
Iowa State University	United States	US19
University of Iowa	United States	US19
University of Kansas	United States	US20
University of Kentucky	United States	US21
Johns Hopkins University	United States	US24
University of Maryland, College Park	United States	US24
Northeastern University	United States	US25
Massachusetts Institute of Technology (MIT)	United States	US25
University of Massachusetts Boston	United States	US25
Boston University	United States	US25
Boston College	United States	US25
Harvard University	United States	US25
University of Michigan-Ann Arbor	United States	US26
Michigan State University	United States	US26
University of Minnesota Twin Cities	United States	US27
Mississippi State University	United States	US28
Washington University in St. Louis	United States	US29
University of Missouri, Columbia	United States	US29
University of Nevada - Las Vegas	United States	US32
Dartmouth College	United States	US33
Rutgers University–New Brunswick	United States	US34
Princeton University	United States	US34
Syracuse University	United States	US36
New York University (NYU)	United States	US36
Columbia University	United States	US36
University of Rochester	United States	US36
City University of New York	United States	US36
University at Buffalo SUNY	United States	US36
CUNY Bernard M Baruch College	United States	US36
Fordham University	United States	US36
Cornell University	United States	US36
Duke University	United States	US37
North Carolina State University	United States	US37
University of North Carolina, Chapel Hill	United States	US37
Case Western Reserve University	United States	US39
The Ohio State University	United States	US39
Oklahoma State University	United States	US40
University of Oklahoma	United States	US40
University of Oregon	United States	US41
Temple University	United States	US42
University of Pennsylvania	United States	US42
Drexel University	United States	US42
Carnegie Mellon University	United States	US42
Pennsylvania State University	United States	US42
University of Pittsburgh	United States	US42
Brown University	United States	US44
Clemson University	United States	US45
University of South Carolina	United States	US45
The University of Tennessee, Knoxville	United States	US47
Vanderbilt University	United States	US47
Texas A&M University	United States	US48
Texas Tech University	United States	US48
Rice University	United States	US48
University of Houston	United States	US48
University of Texas at Austin	United States	US48
University of Texas Dallas	United States	US48
University of Utah	United States	US49
Brigham Young University	United States	US49
Virginia Polytechnic Institute and State University	United States	US51
George Mason University	United States	US51
University of Virginia	United States	US51
Washington State University	United States	US53
University of Washington	United States	US53
University of Wisconsin-Madison	United States	US55

[truncated: 44 more sheets: Chemistry, Classics and Ancient History, Communication and Media Studies, Computer Science and Informatio, Data Science, Dentistry, Development Studies, Earth and Marine Sciences, Economics and Econometrics, Education and Training, Eng - Chemical, Eng - Civil and Structu, Eng - Electrical and Electronic, Eng - Mechanical, Eng - Mineral and Minin, Eng - Petroleum, English Language and Literature, Environmental Sciences, Geography, Geology …]
