# Supplementary material for: Network assortativity for a multidimensional evaluation of socio-economic territorial biases in university rankings
Source: PLoS One. 2025 Jun 10;20(6):e0323356. doi: 10.1371/journal.pone.0323356 (PMC12151419; doi:10.1371/journal.pone.0323356)
Supplement: S6 File — List of the 241 socio-economic indicators, pertaining to 286 OECD TL2 subregions, used to construct the region networks and the territorial networks of universities. (XLSX) [file pone.0323356.s006.xlsx]

## Sheet: Sheet1
index	Description
BB_ACC	Share of households with internet broadband access (in % of total households)
CO2_CAPITA	CO2 Emissions Rate (in tonnes per capita)
CO2_KTONNES	CO2 Emissions (in kilo tonnes)
DEATH_RA F	Crude Death Rate (deaths for 1000 population) - Gender: Female
DEATH_RA M	Crude Death Rate (deaths for 1000 population) - Gender: Male
DEATH_RA T	Crude Death Rate (deaths for 1000 population) - Gender: Total
DOC_RA	Active Physicians Rate (physicians for 1000 population)
D_Y0_4 F	Deaths, 0-4 - Gender: Female
D_Y0_4 M	Deaths, 0-4 - Gender: Male
D_Y0_4 T	Deaths, 0-4 - Gender: Total
D_Y10_14 T	Deaths, 10-14 - Gender: Total
D_Y15_19 F	Deaths, 15-19 - Gender: Female
D_Y20_24 F	Deaths, 20-24 - Gender: Female
D_Y20_24 T	Deaths, 20-24 - Gender: Total
D_Y25_29 M	Deaths, 25-29 - Gender: Male
D_Y25_29 T	Deaths, 25-29 - Gender: Total
EDU_LF_ISCED02	Labour Force with Elementary Education (ISCED 0-2)
EMP_RA	Employment Rate
EMP_RA_15_64_GR_2001 F	Employment Rate Growth, 15-64 years old, Index (2001=100) - Gender: Females
EMP_RA_15_64_GR_2001 T	Employment Rate Growth, 15-64 years old, Index (2001=100) - Gender: Total
EMP_RA_15_MAX_GR_2007 F	Employment Rate Growth, 15 years old and over, Index (2007=100) - Gender: Females
EMP_RA_15_MAX_GR_2007 T	Employment Rate Growth, 15 years old and over, Index (2007=100) - Gender: Total
ENRL_RATE_AGE_Y15T19 T T	Enrolment rate for 15 to 19 year-olds age range - Education ISCED level: All ISCED levels - Gender: Total
ENRL_RATE_AGE_Y20T29 T T	Enrolment rate for 20 to 29 year-olds age range - Education ISCED level: All ISCED levels - Gender: Total
ENRL_RATE_AGE_Y30T39 T T	Enrolment rate for 30 to 39 year-olds age range - Education ISCED level: All ISCED levels - Gender: Total
ENRL_RATE_AGE_Y3T5 T T	Enrolment rate for 3 to 5 year-olds age range - Education ISCED level: All ISCED levels - Gender: Total
ENRL_RATE_AGE_Y6T14 T T	Enrolment rate for 6 to 14 year-olds age range - Education ISCED level: All ISCED levels - Gender: Total
GDP CURR_PR	Regional GDP - Measure: Millions National currency, current prices
GDP PC_CURR_PR	Regional GDP - Measure: National currency per head, current prices
GDP PC_REAL_PR	Regional GDP - Measure: National currency per head, constant prices
GDP PC_USD_PPP	Regional GDP - Measure: USD per head, current prices, current PPP
GDP REAL_PPP	Regional GDP - Measure: Millions USD, constant prices, constant PPP, base year 2015
GDP REAL_PR	Regional GDP - Measure: Millions National currency, constant prices, base year 2015
GDP USD_PPP	Regional GDP - Measure: Millions USD, current prices, current PPP
GVA_IND_10_VA REAL_PR	GVA in agriculture, forestry and fishing (ISIC rev4) - Measure: Millions National currency, constant prices, base year 2015
GVA_IND_10_VA USD_PPP	GVA in agriculture, forestry and fishing (ISIC rev4) - Measure: Millions USD, current prices, current PPP
GVA_IND_10_VB_E CURR_PR	GVA in industry, including energy (ISIC rev4) - Measure: Millions National currency, current prices
GVA_IND_10_VB_E REAL_PR	GVA in industry, including energy (ISIC rev4) - Measure: Millions National currency, constant prices, base year 2015
GVA_IND_10_VC CURR_PR	GVA in manufacturing (ISIC rev4) - Measure: Millions National currency, current prices
GVA_IND_10_VC REAL_PR	GVA in manufacturing (ISIC rev4) - Measure: Millions National currency, constant prices, base year 2015
GVA_IND_10_VC USD_PPP	...of which in manufacturing (ISIC rev4) - Measure: Millions USD, current prices, current PPP
GVA_IND_10_VF CURR_PR	GVA in construction (ISIC rev4) - Measure: Millions National currency, current prices
GVA_IND_10_VF REAL_PPP	GVA in construction (ISIC rev4) - Measure: Millions USD, constant prices, constant PPP, base year 2015
GVA_IND_10_VF REAL_PR	GVA in construction (ISIC rev4) - Measure: Millions National currency, constant prices, base year 2015
GVA_IND_10_VF USD_PPP	GVA in construction (ISIC rev4) - Measure: Millions USD, current prices, current PPP
GVA_IND_10_VG_I CURR_PR	GVA in distributive trade, repairs, transport, accommod., food serv. activities (ISIC rev4) - Measure: Millions National currency, current prices
GVA_IND_10_VG_I REAL_PPP	GVA in distributive trade, repairs, transport, accommod., food serv. activities (ISIC rev4) - Measure: Millions USD, constant prices, constant PPP, base year 2015
GVA_IND_10_VG_I REAL_PR	GVA in distributive trade, repairs, transport, accommod., food serv. activities (ISIC rev4) - Measure: Millions National currency, constant prices, base year 2015
GVA_IND_10_VG_I USD_PPP	GVA in distributive trade, repairs, transport, accommod., food serv. activities (ISIC rev4) - Measure: Millions USD, current prices, current PPP
GVA_IND_10_VJ CURR_PR	GVA in information and communication (ISIC rev4) - Measure: Millions National currency, current prices
GVA_IND_10_VJ REAL_PR	GVA in information and communication (ISIC rev4) - Measure: Millions National currency, constant prices, base year 2015
GVA_IND_10_VK CURR_PR	GVA in financial and insurance activities (ISIC rev4) - Measure: Millions National currency, current prices
GVA_IND_10_VK REAL_PR	GVA in financial and insurance activities (ISIC rev4) - Measure: Millions National currency, constant prices, base year 2015
GVA_IND_10_VL CURR_PR	GVA in real estate activities (ISIC rev4) - Measure: Millions National currency, current prices
GVA_IND_10_VL REAL_PPP	GVA in real estate activities (ISIC rev4) - Measure: Millions USD, constant prices, constant PPP, base year 2015
GVA_IND_10_VL REAL_PR	GVA in real estate activities (ISIC rev4) - Measure: Millions National currency, constant prices, base year 2015
GVA_IND_10_VL USD_PPP	GVA in real estate activities (ISIC rev4) - Measure: Millions USD, current prices, current PPP
GVA_IND_10_VM_N CURR_PR	GVA in prof., scientific, techn. activities, admin., support service activities (ISIC rev4) - Measure: Millions National currency, current prices
GVA_IND_10_VM_N REAL_PPP	GVA in prof., scientific, techn. activities, admin., support service activities (ISIC rev4) - Measure: Millions USD, constant prices, constant PPP, base year 2015
GVA_IND_10_VM_N REAL_PR	GVA in prof., scientific, techn. activities, admin., support service activities (ISIC rev4) - Measure: Millions National currency, constant prices, base year 2015
GVA_IND_10_VM_N USD_PPP	GVA in prof., scientific, techn. activities, admin., support service activities (ISIC rev4) - Measure: Millions USD, current prices, current PPP
GVA_IND_10_VO_Q CURR_PR	GVA in public admin., compulsory s.s., education, human health (ISIC rev4) - Measure: Millions National currency, current prices
GVA_IND_10_VO_Q REAL_PPP	GVA in public admin., compulsory s.s., education, human health (ISIC rev4) - Measure: Millions USD, constant prices, constant PPP, base year 2015
GVA_IND_10_VO_Q REAL_PR	GVA in public admin., compulsory s.s., education, human health (ISIC rev4) - Measure: Millions National currency, constant prices, base year 2015
GVA_IND_10_VO_Q USD_PPP	GVA in public admin., compulsory s.s., education, human health (ISIC rev4) - Measure: Millions USD, current prices, current PPP
GVA_IND_10_VR_U CURR_PR	GVA in other services (ISIC rev4) - Measure: Millions National currency, current prices
GVA_IND_10_VR_U REAL_PPP	GVA in other services (ISIC rev4) - Measure: Millions USD, constant prices, constant PPP, base year 2015
GVA_IND_10_VR_U REAL_PR	GVA in other services (ISIC rev4) - Measure: Millions National currency, constant prices, base year 2015
GVA_IND_10_VR_U USD_PPP	GVA in other services (ISIC rev4) - Measure: Millions USD, current prices, current PPP
GVA_IND_TOTAL CURR_PR	Regional Gross Value Added, total activities - Measure: Millions National currency, current prices
GVA_IND_TOTAL REAL_PPP	Regional Gross Value Added, total activities - Measure: Millions USD, constant prices, constant PPP, base year 2015
GVA_IND_TOTAL REAL_PR	Regional Gross Value Added, total activities - Measure: Millions National currency, constant prices, base year 2015
GVA_IND_TOTAL USD_PPP	Regional Gross Value Added, total activities - Measure: Millions USD, current prices, current PPP
HOSP_BEDS	Hospital Beds (number)
HOSP_BEDS_RA	Hospital Bed Rate (hospital beds for 1000 population)
INCOME_DISP CURR_PR	Disposable Household Income - Measure: Millions National currency, current prices
INCOME_DISP PC_CURR_PR	Disposable Household Income - Measure: National currency per head, current prices
INCOME_DISP PC_REAL_PR	Disposable Household Income - Measure: National currency per head, constant prices
INCOME_DISP PC_USD_PPP	Disposable Household Income - Measure: USD per head, current prices, current PPP
INCOME_DISP REAL_PR	Disposable Household Income - Measure: Millions National currency, constant prices, base year 2015
INCOME_DISP USD_PPP	Disposable Household Income - Measure: Millions USD, current prices, current PPP
INCOME_PRIM PC_USD_PPP	Primary Income of Private Households - Measure: USD per head, current prices, current PPP
INCOME_PRIM REAL_PR	Primary Income of Private Households - Measure: USD per head, constant prices, constant PPP, base year 2015
LEAVERS_RA_SEXDIF	Rate of Early Leavers from Education and Training - Gender difference (female-male)
LIFE_SEXDIF T	Life Expectancy at Birth - Gender difference in Years (female-male) - Gender: Total
LT_UNEM T	Long Term Unemployment (15 years old and over, unemployed 12 months or more) - Gender: Total
LT_UNEM_RA T	Long Term Unemployment Rate (% LT unemployment over labour force) - Gender: Total
LT_UNEM_RA_GR_2007 T	Long Term Unemployment Rate Growth Index (2007=100) - Gender: Total
LT_UNEM_SH_GR_2007 T	Long Term Unemployment Incidence Growth Index (2007=100) - Gender: Total
NEAC_RATE_EMPLOYMENT_Y25T34 L5 T	Employment rate for 25 to 34 year-olds age range - Education ISCED level: Short-cycle tertiary education (ISCED2011 level 5) - Gender: Total
NEAC_RATE_EMPLOYMENT_Y25T34 L6 M	Employment rate for 25 to 34 year-olds age range - Education ISCED level: Bachelor’s or equivalent level (ISCED2011 level 6) - Gender: Male
NEAC_RATE_EMPLOYMENT_Y25T34 L6 T	Employment rate for 25 to 34 year-olds age range - Education ISCED level: Bachelor’s or equivalent level (ISCED2011 level 6) - Gender: Total
NEAC_RATE_EMPLOYMENT_Y25T34 L7 M	Employment rate for 25 to 34 year-olds age range - Education ISCED level: Master’s or equivalent level (ISCED2011 level 7) - Gender: Male
NEAC_RATE_EMPLOYMENT_Y25T34 L7 T	Employment rate for 25 to 34 year-olds age range - Education ISCED level: Master’s or equivalent level (ISCED2011 level 7) - Gender: Total
NEAC_RATE_EMPLOYMENT_Y25T64 L0T2 F	Employment rate for 25 to 64 year-olds age range - Education ISCED level: Below upper secondary education - Gender: Female
NEAC_RATE_EMPLOYMENT_Y25T64 L0T2 M	Employment rate for 25 to 64 year-olds age range - Education ISCED level: Below upper secondary education - Gender: Male
NEAC_RATE_EMPLOYMENT_Y25T64 L3T4 M	Employment rate for 25 to 64 year-olds age range - Education ISCED level: Upper secondary and post-secondary non-tertiary education - Gender: Male
NEAC_RATE_EMPLOYMENT_Y25T64 L3T4 T	Employment rate for 25 to 64 year-olds age range - Education ISCED level: Upper secondary and post-secondary non-tertiary education - Gender: Total
NEAC_RATE_EMPLOYMENT_Y25T64 L5 F	Employment rate for 25 to 64 year-olds age range - Education ISCED level: Short-cycle tertiary education (ISCED2011 level 5) - Gender: Female
NEAC_RATE_EMPLOYMENT_Y25T64 L5 M	Employment rate for 25 to 64 year-olds age range - Education ISCED level: Short-cycle tertiary education (ISCED2011 level 5) - Gender: Male
NEAC_RATE_EMPLOYMENT_Y25T64 L5 T	Employment rate for 25 to 64 year-olds age range - Education ISCED level: Short-cycle tertiary education (ISCED2011 level 5) - Gender: Total
NEAC_RATE_EMPLOYMENT_Y25T64 L5T8 M	Employment rate for 25 to 64 year-olds age range - Education ISCED level: Total tertiary education (ISCED2011 levels 5 to 8) - Gender: Male
NEAC_RATE_EMPLOYMENT_Y25T64 L5T8 T	Employment rate for 25 to 64 year-olds age range - Education ISCED level: Total tertiary education (ISCED2011 levels 5 to 8) - Gender: Total
NEAC_RATE_EMPLOYMENT_Y25T64 L6 M	Employment rate for 25 to 64 year-olds age range - Education ISCED level: Bachelor’s or equivalent level (ISCED2011 level 6) - Gender: Male
NEAC_RATE_EMPLOYMENT_Y25T64 L6 T	Employment rate for 25 to 64 year-olds age range - Education ISCED level: Bachelor’s or equivalent level (ISCED2011 level 6) - Gender: Total
NEAC_RATE_EMPLOYMENT_Y25T64 L7 M	Employment rate for 25 to 64 year-olds age range - Education ISCED level: Master’s or equivalent level (ISCED2011 level 7) - Gender: Male
NEAC_RATE_EMPLOYMENT_Y25T64 L7 T	Employment rate for 25 to 64 year-olds age range - Education ISCED level: Master’s or equivalent level (ISCED2011 level 7) - Gender: Total
NEAC_RATE_EMPLOYMENT_Y25T64 L8 F	Employment rate for 25 to 64 year-olds age range - Education ISCED level: Doctoral or equivalent level (ISCED2011 level 8) - Gender: Female
NEAC_RATE_EMPLOYMENT_Y25T64 L8 M	Employment rate for 25 to 64 year-olds age range - Education ISCED level: Doctoral or equivalent level (ISCED2011 level 8) - Gender: Male
NEAC_RATE_EMPLOYMENT_Y25T64 L8 T	Employment rate for 25 to 64 year-olds age range - Education ISCED level: Doctoral or equivalent level (ISCED2011 level 8) - Gender: Total
NEAC_RATE_EMPLOYMENT_Y25T64_L0T2	Employment rate for 25 to 64 year-olds, below upper secondary education
NEAC_SHARE_EA_Y25T34 L3T4 T	Share of population 25 to 34 year-olds by educational attainment - Education ISCED level: Upper secondary and post-secondary non-tertiary education - Gender: Total
NEAC_SHARE_EA_Y25T34 L6 T	Share of population 25 to 34 year-olds by educational attainment - Education ISCED level: Bachelor’s or equivalent level (ISCED2011 level 6) - Gender: Total
NEAC_SHARE_EA_Y25T34 L7 T	Share of population 25 to 34 year-olds by educational attainment - Education ISCED level: Master’s or equivalent level (ISCED2011 level 7) - Gender: Total
NEAC_SHARE_EA_Y25T64 L0T2 T	Share of population 25 to 64 year-olds by educational attainment - Education ISCED level: Below upper secondary education - Gender: Total
NEAC_SHARE_EA_Y25T64_L3T4	Share of population 25 to 64 year-olds, with upper secondary and post-secondary non-tertiary education
NEET_RA_SEXDIF	Rate of Young People Not in Employment and not in any Education and Training - Gender difference (female-male)
NETMOB_ALL T	Net inter-regional mobility, All Persons (inflows minus outflows) - Gender: Total
NETMOB_ALL_RA T	Inter-regional net flows mobility rate, (% net flows over population) - Gender: Total
OUTMOB_ALL T	Persons who left the region to reside in another region of the same country - Gender: Total
PARTIC_RA_15_64 M	Participation Rate 15-64 (% labour force 15-64 over population 15-64) - Gender: Male
PARTIC_RA_15_64 T	Participation Rate 15-64 (% labour force 15-64 over population 15-64) - Gender: Total
PARTIC_RA_15_64_GR_2001 F	Participation Rate Growth, 15-64 years old, Index (2001=100) - Gender: Female
PARTIC_RA_15_64_GR_2001 M	Participation Rate Growth, 15-64 years old, Index (2001=100) - Gender: Male
PARTIC_RA_15_64_GR_2001 T	Participation Rate Growth, 15-64 years old, Index (2001=100) - Gender: Total
PARTIC_RA_15_64_GR_2007 F	Participation Rate Growth, 15-64 years old, Index (2007=100) - Gender: Female
PARTIC_RA_15_64_GR_2007 T	Participation Rate Growth, 15-64 years old, Index (2007=100) - Gender: Total
PARTIC_RA_15_64_SEXDIF T	Participation Rate Gender difference, 15-64 years old (female-male)
PARTIC_RA_15_MAX T	Participation Rate 15+ (% labour force 15+ over population 15+) - Gender: Total
PARTIC_RA_15_MAX_GR_2001 T	Participation Rate, 15 years old or more, Growth Index (2001=100) - Gender: Total
PARTIC_RA_15_MAX_GR_2007 F	Participation Rate Growth, 15 years old or more, Index (2007=100) - Gender: Female
PARTIC_RA_15_MAX_GR_2007 M	Participation Rate Growth, 15 years old or more, Index (2007=100) - Gender: Male
PARTIC_RA_15_MAX_GR_2007 T	Participation Rate Growth, 15 years old or more, Index (2007=100) - Gender: Total
PCT_COPAT_SH	Share of PCT co-patent applications in the region (in % of patent applications, total count)
PCT_MEDICAL	PCT patent applications in medical - count
PCT_PHARMA	PCT patent applications in pharmaceuticals - count
PCT_TOTAL	PCT Patent Applications, count (fractional count; by inventor place of residence and priority year)
PCT_WCOUNTRY_SH	Share of PCT co-patent applications that are done within the country (in % of co-patent applications, total count)
PCT_WREGION_SH	Share of PCT co-patent applications that are done within the region (in % of co-patent applications, total count)
POP_65M_GI T	Growth/Shrinking Index of the 65+ Elderly Population (2001=100) - Gender: Total
POP_80M_SH T	Share of Very Elderly Population (% 80+ over total population) - Gender: Total
POP_DEN T	Population density (pop. per km2) - Gender: Total
POP_TOT_GI T	Growth/Shrinking Index of the Total Population (2001=100) - Gender: Total
POP_Y15_64_SH T	Share of working age population (15-64 year olds) - Gender: Total
POP_Y15_MAX T	Working Age Population (15 years old and over) - Gender: Total
ROOMS_PC	Average number of rooms per inhabitant (rooms per capita)
SR_ELD_RA T	Sex Ratio, Elderly Population (% 65+ population males over females ) - Gender: Total
SR_TOT_RA T	Sex Ratio, Total Population (% population males over females ) - Gender: Total
SR_YOU_RA T	Sex Ratio, Youth Population (% -15 population males over females ) - Gender: Total
STD_MORT T	Age-Adjusted Mortality Rate (deaths for 1000 population) - Gender: Total
SUBJ_SOC_SUPP	Perceived social network support
SURF T	Regional surface
T F	Population, All ages - Gender: Female
T M	Population, All ages - Gender: Male
T T	Population, All ages - Gender: Total
TRANS_SHARE_EDULABOUR_NE_U_I_Y18T24 T M	Share of 18-24 year-olds population not in education and unemployed or inactive (NEET) - Education ISCED level: All ISCED levels - Gender: Male
TRANS_SHARE_EDULABOUR_NE_U_I_Y18T24 T T	Share of 18-24 year-olds population not in education and unemployed or inactive (NEET) - Education ISCED level: All ISCED levels - Gender: Total
UNEM F	Unemployed, count - Gender: Female
UNEM M	Unemployed, count - Gender: Male
UNEM T	Unemployed, count - Gender: Total
UNEM_RA_15_64 T	Unemployment Rate (% unemployed over labour force 15-64) - Gender: Total
UNEM_RA_15_64_GR_2007 M	Unemployment Rate, 15-64 years old, Growth Index (2007=100) - Gender: Male
UNEM_RA_15_MAX_GR_2007 T	Unemployment Rate, 15 years old or more, Growth Index (2007=100) - Gender: Total
UNEM_Y15_64 T	Unemployed (15-64 years old) - Gender: Total
VEH_THEFT	Motor Vehicle Theft Rate (number)
VEH_THEFT_RA	Motor Vehicle Theft Rate (vehicule theft for 10 000 population)
VOTERS_RA	Voters Turnout to General Elections (in % of registered voters who voted)
VOTERS_SH	Voter turnout in general election
Y10_14 F	Population, 10-14 - Gender: Female
Y80_MAX T	Population, 80+ - Gender: Total
YOU_DEP_RA T	Dependency Ratio, Youth (% -15 over population 15-64) - Gender: Total
affordh	Percentage of population satisfied with affordability of housing
airp	Exposure to PM2.5 in µg/m³, population weighted (micrograms per cubic metre)
airsat	Percentage of population satisfied with quality of air
assaulted	Percentage of population that have been assaulted or mugged in the previous 12 months
builtup	Difference between built-up area growth rate and population growth rate (percentage points)
cars	Number of motor road vehicles per 100 people
change_gini	Decrease in Gini index due to transfers and taxes (%)
change_ntpov	Decrease in poverty rates (national poverty line) due to transfers and taxes (%)
chcoolingdd	Change in cooling degree-days needed to maintain an average building indoor temperature of 22 degree Celsius, from 1970-1984 to 2004-2018
chcropl	Change in cropland (from 1992 to 2015, percentage points)
chforest	Change in tree cover (from 1992 to 2015, percentage points)
chheatingdd	Change in heating degree-days needed to maintain an average building indoor temperature of 15.5 degree Celsius, from 1970-1984 to 2004-2018
childmort	Mortality rates for the 0 to 4 years old population (deaths per 10 000 people)
churban	Increase in artificial areas (from 1992 to 2015, percentage points)
chwater	Change in water bodies (from 1992 to 2015, percentage points)
co2electric	CO2 emissions per electricity production (in tons of CO2 equivalent per gigawatt hours)
coast	Coastal area as a percentage of total area
coolingdd	Cooling degree-days needed to maintain an average building indoor temperature of 22 degree Celsius, 2004-2018
coppatent	Share of PCT co-patent applications that are done with foreign regions (in % of co-patent applications)
corrupgov	Percentage of population that believe corruption is spread throughout the government in the country
cropl	Cropland as a percentage of total area in 2015
edulfsec	Percentage of labour force with at least secondary education
edulfter	Percentage of labour force with at least tertiary education
edutertiary	Percentage of population from 25 to 64 years old with at least tertiary education
effortenv	Percentage of population satisfied with efforts to preserve the environment
effortpov	Percentage of population satisfied with efforts to deal with poverty
empmanuf	Manufacturing employment as a percentage of total employment
enroll	Percentage of population from 15 to 19 years old enrolled in public or private institutions
forest	Tree cover as a percentage of total area in 2015
gapptjob	Gender gap in part-time employment incidence (female-male, percentage points)
gapunemp	Gender gap in unemployment rate (female-male, percentage points)
gdppcgr	Annual growth rate of real GDP per capita (%, from to 2008 to 2016-17)
gini_disp	Gini index of disposable income (after taxes and transfers) (from 0 to 1)
goodracial	Percentage of population that believes their place of residence is a good place to live for migrants
goodsexual	Percentage of population that believes their place of residence is a good place to live for gay or lesbian people
gvamanufgdp	Gross Value Added (GVA) in Manufacture (ISIC rev4) as a percentage of GDP
gvapwagri	Productivity (Gross Value Added per worker) in agriculture, forestry and fishing (ISIC rev4) (in constant 2010 USD PPP)
gvapwgr	Annual growth rate of real GVA per worker (%, from to 2008 to 2016-17)
gvapwmanuf	Productivity (Gross Value Added per worker) in Manufacture (ISIC rev4) (in constant 2010 USD PPP)
healthcsat	Percentage of people satisfied with the availability or quality of healthcare
heatingdd	Heating degree-days needed to maintain an average building indoor temperature of 15.5 degree Celsius, 2004-2018
incomegr	Growth in disposable income per capita (%, from 2008 to 2016-17)
infmort	Infant mortality rate (number of deaths of children one year old or younger per 1 000 live births)
judisat	Percentage of population that have confidence in judicial system and courts
lexp	Life expectancy at birth (years)
lsat	Satisfaction with life as a whole (from 0 to 10)
ltunemp	Long term unemployment incidence (%)
murd	Homicides per 100 000 persons
ntpov_disp	Percentage of population with a disposable income below the 60% of national median disposable income
pa	Terrestrial protected areas as a percentage of total area
patent	Patent applications (PCT) per 1 000 000 people
ptjob	Part-time employment incidence (%)
quintratio	Ratio between average disposable income of top and bottom quintiles
rdexp	Research and Development expenditure as a proportion of GDP (%)
respwomen	Percentage of population that believe women are treated with respect and dignity in their country
roadsat	Percentage of population satisfied with roads and highways
safewalk	Percentage of population that feel safe walking alone at night around the area they live
sh_exppm25	Percentage of people exposed to more than 10 µg/m³ (micrograms per cubic metre) of PM2.5
shcoal	Percentage of total electricity production that comes from coal
shfossil	Percentage of total electricity production that comes from fossil fuels (natural gas and oil, excluding coal)
shnuclear	Percentage of total electricity production that comes from nuclear power
shrenewable	Percentage of total electricity production that comes from renewable sources
traffmort	Transport-related mortality rates (deaths per 100 000 people)
transpsat	Percentage of population satisfied with the quality of public transportation systems
trustgov	Percentage of population that have confidence in the national government
trustpolice	Percentage of population that have confidence in the local police force
urban	Artificial areas as a percentage of total area in 2015
water	Water bodies as percentage of total area in 2015
watersat	Percentage of population satisfied with quality of water
yunemp	Youth unemployment rate (%)
